# Supplementary material for: A Multiplex RT-PCR Method for the Detection of Reptarenavirus Infection
Source: Viruses. 2023 Nov 25;15(12):2313. doi: 10.3390/v15122313 (PMC10747477; doi:10.3390/v15122313)
Supplement: Supplementary file 1 [file viruses-15-02313-s001.zip]

Archive with 10 entries (10 files):
- Supplementary Material/Main and Supplementary Figures.pptx
- Supplementary Material/Supplementary Figures.docx
- Supplementary Material/Supporting Information_Original gel images.pdf
- Supplementary Material/Table S1.xlsx
- Supplementary Material/Table S2.xlsx
- Supplementary Material/Table S3.xlsx
- Supplementary Material/Table S4.xlsx
- Supplementary Material/Table S5.xlsx
- Supplementary Material/Table S6.xlsx
- Supplementary Material/Table S7a-c Stats.docx
