# Supplementary material for: A Multiplex RT-PCR Method for the Detection of Reptarenavirus Infection
Source: Viruses. 2023 Nov 25;15(12):2313. doi: 10.3390/v15122313 (PMC10747477; doi:10.3390/v15122313)
Supplement: Supplementary file 1 [file viruses-15-02313-s001.zip › Supplementary Material/Table S1.xlsx]

## Sheet: FINAL TABLE S1
	Table S1. List of reptarenavirus S segments expected to be bound by the primers of the multiplex RT-PCR primer mix. For each one of the 13 primers that compose the multiplex RT-PCR primer mix, the table shows the target reptarenavirus S segment sequences expected to be bound by each primer. They are classified according to full alignment with either 100% identity or one, two or three mismatches (…
	Primers vs target reptarenavirus S segment sequences	Primers	Reptarenavirus Genbank accession Nos	Reptarenavirus species	Primer length (nt)	Reptarenavirus sequence start	Reptarenavirus sequence end	Reptarenavirus sequence description
	100% identity	F1	MH503954.1	UGV1-4/S6	21	1020	1040	University of Giessen virus strain S14-369-79_8 segment S, complete sequence
		F1	MH483094.1	UGV1-4/S6	21	1022	1042	University of Giessen virus 1 isolate Sn36_6 segment S glycoprotein precursor (GPC) and nucleoprotein (NP) genes, complete cds
		F1	MH483083.1	UGV1-4/S6	21	1026	1046	University of Giessen virus 1 isolate S15-0040_8 segment S glycoprotein precursor (GPC) and nucleoprotein (NP) genes, complete cds
		F1	MH483070.1	UGV1-4/S6	21	1026	1046	University of Giessen virus 1 isolate S14-0591_7 segment S glycoprotein precursor (GPC) and nucleoprotein (NP) genes, complete cds
		F1	MH483061.1	UGV1-4/S6	21	1026	1046	University of Giessen virus 1 isolate Ger-pool_10 segment S glycoprotein precursor (GPC) and nucleoprotein (NP) genes, complete cds
		F1	MH483052.1	UGV1-4/S6	21	1001	1021	University of Giessen virus 1 isolate F17-0012_10 segment S glycoprotein precursor (GPC) and nucleoprotein (NP) genes, complete cds
		F1	KX527578.1	UGV1-4/S6	21	1006	1026	University of Giessen virus clone S6-like-T200 glycoprotein precursor and nucleoprotein genes, complete cds
		F1	KX527577.1	UGV1-4/S6	21	1023	1043	University of Giessen virus clone UGV-1-like_S_F15158 glycoprotein precursor and nucleoprotein genes, complete cds
		F1	NC_039005.1	UGV1-4/S6	21	1020	1040	University of Giessen virus strain UGV-1 segment S GPC and NP genes, complete cds
		F1	KR870015.1	UGV1-4/S6	21	1002	1022	University of Giessen virus strain UGV-2 segment S GPC and NP genes, complete cds
		F1	KR870014.1	UGV1-4/S6	21	1018	1038	University of Giessen virus strain UGV-4 segment S GPC and NP genes, complete cds
		F1	KR870013.1	UGV1-4/S6	21	998	1018	University of Giessen virus strain UGV-3 segment S GPC and NP genes, complete cds
		F1	KP071663.1	UGV1-4/S6	21	1023	1043	Unidentified Reptarenavirus strain Reptarenavirus/Boa constrictor/Georgia/snake28/2007 (S6) segment S glycoprotein (GPC) and nucleoprotein (NP) genes, complete cds
		F1	KP071657.1	UGV1-4/S6	21	1026	1046	Unidentified Reptarenavirus strain Reptarenavirus/Boa constrictor/Georgia/snake10/2007 (S6) segment S glycoprotein (GPC) and nucleoprotein (NP) genes, complete cds
		F1	KP071652.1	UGV1-4/S6	21	1023	1043	Unidentified Reptarenavirus strain Reptarenavirus/Boa constrictor/Georgia/snake29/2007 (S6) segment S glycoprotein (GPC) and nucleoprotein (NP) genes, complete cds
		F1	KP071650.1	UGV1-4/S6	21	1026	1046	Unidentified Reptarenavirus strain Reptarenavirus/Boa constrictor/Georgia/snake11/2007 (S6) segment S glycoprotein (GPC) and nucleoprotein (NP) genes, complete cds
		F1	KP071643.1	UGV1-4/S6	21	1029	1049	Unidentified Reptarenavirus strain Reptarenavirus/Boa constrictor/Georgia/snake30/2007 (S6) segment S glycoprotein (GPC) and nucleoprotein (NP) genes, complete cds
		F1	KP071635.1	UGV1-4/S6	21	1023	1043	Unidentified Reptarenavirus strain Reptarenavirus/Boa constrictor/Georgia/snake31/2007 (S6) segment S glycoprotein (GPC) and nucleoprotein (NP) genes, complete cds
		F1	KP071632.1	UGV1-4/S6	21	1026	1046	Unidentified Reptarenavirus strain Reptarenavirus/Boa constrictor/Georgia/snake39/2007 (S6) segment S glycoprotein (GPC) and nucleoprotein (NP) genes, complete cds
		F1	KP071627.1	UGV1-4/S6	21	1026	1046	Unidentified Reptarenavirus strain Reptarenavirus/Boa constrictor/California/snake38/2009 (S6) segment S glycoprotein (GPC) and nucleoprotein (NP) genes, complete cds
		F1	KP071619.1	UGV1-4/S6	21	1017	1037	Unidentified Reptarenavirus strain Reptarenavirus/Boa constrictor/California/snake40/2010 (S6) segment S glycoprotein (GPC) and nucleoprotein (NP) genes, complete cds
		F1	KP071612.1	UGV1-4/S6	21	1026	1046	Unidentified Reptarenavirus strain Reptarenavirus/Boa constrictor/Louisiana/snake41/2010 (S6) segment S glycoprotein (GPC) and nucleoprotein (NP) genes, complete cds
		F1	KP071610.1	UGV1-4/S6	21	1025	1045	Unidentified Reptarenavirus strain Reptarenavirus/Boa constrictor/Florida/snake8/2010 (S6) segment S glycoprotein (GPC) and nucleoprotein (NP) genes, complete cds
		F1	KP071608.1	UGV1-4/S6	21	1026	1046	Unidentified Reptarenavirus strain Reptarenavirus/Boa constrictor/Florida/snake16/2010 (S6) segment S glycoprotein (GPC) and nucleoprotein (NP) genes, complete cds
		F1	KP071606.1	UGV1-4/S6	21	1020	1040	Unidentified Reptarenavirus strain Reptarenavirus/Boa constrictor/Florida/snake17/2010 (S6) segment S glycoprotein (GPC) and nucleoprotein (NP) genes, complete cds
		F1	KP071604.1	UGV1-4/S6	21	1025	1045	Unidentified Reptarenavirus strain Reptarenavirus/Boa constrictor/Florida/snake9/2010 (S6) segment S glycoprotein (GPC) and nucleoprotein (NP) genes, complete cds
		F1	KP071598.1	UGV1-4/S6	21	1001	1021	Unidentified Reptarenavirus strain Reptarenavirus/Boa constrictor/Louisiana/snake42/2010 (S6) segment S glycoprotein (GPC) and nucleoprotein (NP) genes, complete cds
		F1	KP071592.1	UGV1-4/S6	21	1001	1021	Unidentified Reptarenavirus strain Reptarenavirus/Boa constrictor/Louisiana/snake43/2010 (S6) segment S glycoprotein (GPC) and nucleoprotein (NP) genes, complete cds
		F1	KP071588.1	UGV1-4/S6	21	1026	1046	Unidentified Reptarenavirus strain Reptarenavirus/Boa constrictor/Louisiana/snake45/2010 (S6) segment S glycoprotein (GPC) and nucleoprotein (NP) genes, complete cds
		F1	KP071582.1	UGV1-4/S6	21	1001	1021	Unidentified Reptarenavirus strain Reptarenavirus/Boa constrictor/Louisiana/snake44/2010 (S6) segment S glycoprotein (GPC) and nucleoprotein (NP) genes, complete cds
		F1	KP071577.1	UGV1-4/S6	21	1014	1034	Unidentified Reptarenavirus strain Reptarenavirus/Boa constrictor/Florida/snake26/2011 (S6) segment S glycoprotein (GPC) and nucleoprotein (NP) genes, complete cds
		F1	KP071573.1	UGV1-4/S6	21	1026	1046	Unidentified Reptarenavirus strain Reptarenavirus/Boa constrictor/Arkansas/snake37/2012 (S6) segment S glycoprotein (GPC) and nucleoprotein (NP) genes, complete cds
		F1	KP071556.1	UGV1-4/S6	21	1013	1033	Unidentified Reptarenavirus strain Reptarenavirus/Boa constrictor/Florida/snake34/1997 (S6) segment S glycoprotein (GPC) and nucleoprotein (NP) genes, complete cds
		F1	KP071522.1	UGV1-4/S6	21	1026	1046	Unidentified Reptarenavirus strain Reptarenavirus/Boa constrictor/California/snake14/2013 (S6) segment S glycoprotein (GPC) and nucleoprotein (NP) genes, complete cds
		F1	KP071520.1	UGV1-4/S6	21	1026	1046	Unidentified Reptarenavirus strain Reptarenavirus/Boa constrictor/California/snake13/2013 (S6) segment S glycoprotein (GPC) and nucleoprotein (NP) genes, complete cds
		F1	KP071498.1	UGV1-4/S6	21	1017	1037	Unidentified Reptarenavirus strain Reptarenavirus/Boa constrictor/California/snake23/2013 (S6) segment S glycoprotein (GPC) and nucleoprotein (NP) genes, complete cds
		F1	KP071502.1	S6A	21	1017	1037	Unidentified Reptarenavirus strain Reptarenavirus/Boa constrictor/California/snake22/2013 (S6A) segment S glycoprotein (GPC) and nucleoprotein (NP) genes, complete cds
		F1	KP071578.1	S7	21	1014	1034	Unidentified Reptarenavirus strain Reptarenavirus/Boa constrictor/Florida/snake26/2011 (S7) segment S glycoprotein (GPC) and nucleoprotein (NP) genes, complete cds
		F1	KP071509.1	S8	21	1026	1046	Unidentified Reptarenavirus strain Reptarenavirus/Boa constrictor/California/snake35/2013 (S8) segment S glycoprotein (GPC) and nucleoprotein (NP) genes, complete cds
		F1	KP071557.1	S9	21	902	922	Unidentified Reptarenavirus strain Reptarenavirus/Boa constrictor/Florida/snake34/1997 (S9) segment S glycoprotein (GPC) and nucleoprotein (NP) genes, complete cds
		F1	KP071506.1	S9	21	902	922	Unidentified Reptarenavirus strain Reptarenavirus/Boa constrictor/Washington/snake20/2012 (S9) segment S glycoprotein (GPC) and nucleoprotein (NP) genes, complete cds
		F1	KP071480.1	S9	21	902	922	Unidentified Reptarenavirus strain Reptarenavirus/Boa constrictor/Washington/snake21/2012 (S9) segment S glycoprotein (GPC) and nucleoprotein (NP) genes, complete cds
		F1	KP071472.1	S9	21	898	918	Unidentified Reptarenavirus strain Reptarenavirus/Boa dumerili/California/snake27/2009 (S9) segment S glycoprotein (GPC) and nucleoprotein (NP) genes, complete cds
		F1	KP071558.1	S10	21	902	922	Unidentified Reptarenavirus strain Reptarenavirus/Boa constrictor/Florida/snake34/1997 (S10) segment S glycoprotein (GPC) and nucleoprotein (NP) genes, complete cds
		F1	KP071473.1	S10	21	902	922	Unidentified Reptarenavirus strain Reptarenavirus/Boa dumerili/California/snake27/2009 (S10) segment S glycoprotein (GPC) and nucleoprotein (NP) genes, complete cds
	1 mismatch	F1	KX527580.1	UGV1-4/S6	21	1006	1026	University of Giessen virus clone S6-like-S131157 glycoprotein precursor and nucleoprotein genes, complete cds
		F1	KP071571.1	UGV1-4/S6	21	1023	1043	Unidentified Reptarenavirus strain Reptarenavirus/Boa constrictor/Florida/snake12/2013 (S6) segment S glycoprotein (GPC) and nucleoprotein (NP) genes, complete cds
		F1	KP071543.1	UGV1-4/S6	21	1023	1043	Unidentified Reptarenavirus strain Reptarenavirus/Boa constrictor/California/snake18/2011 (S6) segment S glycoprotein (GPC) and nucleoprotein (NP) genes, complete cds
		F1	KP071516.1	UGV1-4/S6	21	1023	1043	Unidentified Reptarenavirus strain Reptarenavirus/Boa constrictor/Georgia/snake25/2005 (S6) segment S glycoprotein (GPC) and nucleoprotein (NP) genes, complete cds
		F1	OM456558.1	UGV/S6-CR-wild4	21	1024	1044	University of Giessen virus isolate CR-wild4-FFPE segment S, complete sequence
		F1	KP071501.1	S6B	21	902	922	Unidentified Reptarenavirus strain Reptarenavirus/Boa constrictor/California/snake22/2013 (S6B) segment S glycoprotein (GPC) and nucleoprotein (NP) genes, complete cds
		F1	MH483088.1	S7-like	21	919	939	S7-like reptarenavirus isolate S17-172_7 segment S glycoprotein precursor (GPC) and nucleoprotein (NP) genes, complete cds
		F1	KP071671.1	S9	21	902	922	Unidentified Reptarenavirus strain Reptarenavirus/Boa constrictor/Georgia/snake19/2007 (S9) segment S glycoprotein (GPC) and nucleoprotein (NP) genes, complete cds
		F1	KP071644.1	S9	21	898	918	Unidentified Reptarenavirus strain Reptarenavirus/Boa constrictor/Georgia/snake30/2007 (S9) segment S glycoprotein (GPC) and nucleoprotein (NP) genes, complete cds
		F1	MH503957.1	S10-like	21	919	939	S10-like virus strain S17-252_7 segment S, complete sequence
		F1	KX527576.1	ABV-2	21	1007	1027	Aurora borealis virus clone ABV-2_S_F15158 glycoprotein precursor and nucleoprotein genes, complete cds
		F1	KR870018.1	ABV-2	21	1007	1027	Aurora borealis virus strain ABV-2 segment S GPC and NP genes, complete cds
		F1	KP071673.1	UGV1-4/S6	21	1026	1046	Unidentified Reptarenavirus strain Reptarenavirus/Boa constrictor/Florida/snake32/2005 (S6) segment S glycoprotein (GPC) and nucleoprotein (NP) genes, complete cds
		F1	KP071545.1	UGV1-4/S6	21	1026	1046	Unidentified Reptarenavirus strain Reptarenavirus/Boa constrictor/California/snake33/2008 (S6) segment S glycoprotein (GPC) and nucleoprotein (NP) genes, complete cds
		F1	KP071508.1	UGV1-4/S6	21	1023	1043	Unidentified Reptarenavirus strain Reptarenavirus/Boa constrictor/California/snake35/2013 (S6) segment S glycoprotein (GPC) and nucleoprotein (NP) genes, complete cds
	2 mismatches	F1	KR870016.1	UHV-2	21	945	965	University of Helsinki virus strain UHV-2 segment S GPC and NP genes, complete cds
		F1	KP071659.1	UGV1-4/S6	21	1023	1043	Unidentified Reptarenavirus strain Reptarenavirus/Boa constrictor/Georgia/snake24/2007 (S6) segment S glycoprotein (GPC) and nucleoprotein (NP) genes, complete cds
		F1	KP071538.1	UGV1-4/S6	21	983	1003	Unidentified Reptarenavirus strain Reptarenavirus/Boa dumerili/California/snake36/2014 (S6) segment S glycoprotein (GPC) gene, complete cds; and nucleoprotein (NP) gene, partial cds
		F1	KP071541.1	S2	21	1011	1031	Unidentified Reptarenavirus strain Reptarenavirus/Boa constrictor/Tennessee/snake6/2008 (S2) segment S glycoprotein (GPC) and nucleoprotein (NP) genes, complete cds
		F1	KP071526.1	S2	21	1008	1028	Unidentified Reptarenavirus strain Reptarenavirus/Boa constrictor/California/snake4/2009 (S2) segment S glycoprotein (GPC) and nucleoprotein (NP) genes, complete cds
		F1	KP071524.1	S2	21	1006	1026	Unidentified Reptarenavirus strain Reptarenavirus/Boa constrictor/California/snake5/2009 (S2) segment S glycoprotein (GPC) and nucleoprotein (NP) genes, complete cds
		F1	KP071471.1	S2	21	1004	1024	Unidentified Reptarenavirus strain Reptarenavirus/Boa dumerili/California/snake27/2009 (S2) segment S glycoprotein (GPC) and nucleoprotein (NP) genes, complete cds
		F1	MH483056.1	S2-like	21	1000	1020	S2-like reptarenavirus isolate F18-5_4 segment S glycoprotein precursor (GPC) and nucleoprotein (NP) genes, complete cds
		F1	KP071474.1	S4	21	1000	1020	Unidentified Reptarenavirus strain Reptarenavirus/Boa dumerili/California/snake27/2009 (S4) segment S glycoprotein (GPC) and nucleoprotein (NP) genes, complete cds
		F1	JQ717264.1	GGV	21	1008	1028	Golden Gate virus isolate BC segment S, complete sequence
		F1	NC_018483.1	GGV	21	1008	1028	Golden Gate virus segment S, complete genome
		F1	KC508669.1	NL-3	21	982	1002	Boa arenavirus NL isolate 3 segment S, complete sequence
		F1	NC_023761.1	NL-3	21	982	1002	Boa arenavirus NL isolate 3 segment S, complete sequence
	3 mismatches	F1	KR870019.1	UHV-3	21	949	969	University of Helsinki virus strain UHV-3 segment S GPC and NP genes, complete cds
		F1	MN567064.1	PAV-1	21	964	984	Porto Alegre virus-1 isolate 1175-17_PAV-1 segment S, complete sequence
	100% identity	F2	MH483088.1	S7-like	21	919	939	S7-like reptarenavirus isolate S17-172_7 segment S glycoprotein precursor (GPC) and nucleoprotein (NP) genes, complete cds
		F2	MH503957.1	S10-like	21	919	939	S10-like virus strain S17-252_7 segment S, complete sequence
	1 mismatch	F2	MH503954.1	UGV1-4/S6	21	1020	1040	University of Giessen virus strain S14-369-79_8 segment S, complete sequence
		F2	MH483094.1	UGV1-4/S6	21	1022	1042	University of Giessen virus 1 isolate Sn36_6 segment S glycoprotein precursor (GPC) and nucleoprotein (NP) genes, complete cds
		F2	MH483083.1	UGV1-4/S6	21	1026	1046	University of Giessen virus 1 isolate S15-0040_8 segment S glycoprotein precursor (GPC) and nucleoprotein (NP) genes, complete cds
		F2	MH483070.1	UGV1-4/S6	21	1026	1046	University of Giessen virus 1 isolate S14-0591_7 segment S glycoprotein precursor (GPC) and nucleoprotein (NP) genes, complete cds
		F2	MH483061.1	UGV1-4/S6	21	1026	1046	University of Giessen virus 1 isolate Ger-pool_10 segment S glycoprotein precursor (GPC) and nucleoprotein (NP) genes, complete cds
		F2	MH483052.1	UGV1-4/S6	21	1001	1021	University of Giessen virus 1 isolate F17-0012_10 segment S glycoprotein precursor (GPC) and nucleoprotein (NP) genes, complete cds
		F2	KX527578.1	UGV1-4/S6	21	1006	1026	University of Giessen virus clone S6-like-T200 glycoprotein precursor and nucleoprotein genes, complete cds
		F2	KX527577.1	UGV1-4/S6	21	1023	1043	University of Giessen virus clone UGV-1-like_S_F15158 glycoprotein precursor and nucleoprotein genes, complete cds
		F2	KR870015.1	UGV1-4/S6	21	1002	1022	University of Giessen virus strain UGV-2 segment S GPC and NP genes, complete cds
		F2	KR870014.1	UGV1-4/S6	21	1018	1038	University of Giessen virus strain UGV-4 segment S GPC and NP genes, complete cds
		F2	KR870013.1	UGV1-4/S6	21	998	1018	University of Giessen virus strain UGV-3 segment S GPC and NP genes, complete cds
		F2	NC_039005.1	UGV1-4/S6	21	1020	1040	University of Giessen virus strain UGV-1 segment S GPC and NP genes, complete cds
		F2	KP071663.1	UGV1-4/S6	21	1023	1043	Unidentified Reptarenavirus strain Reptarenavirus/Boa constrictor/Georgia/snake28/2007 (S6) segment S glycoprotein (GPC) and nucleoprotein (NP) genes, complete cds
		F2	KP071657.1	UGV1-4/S6	21	1026	1046	Unidentified Reptarenavirus strain Reptarenavirus/Boa constrictor/Georgia/snake10/2007 (S6) segment S glycoprotein (GPC) and nucleoprotein (NP) genes, complete cds
		F2	KP071652.1	UGV1-4/S6	21	1023	1043	Unidentified Reptarenavirus strain Reptarenavirus/Boa constrictor/Georgia/snake29/2007 (S6) segment S glycoprotein (GPC) and nucleoprotein (NP) genes, complete cds
		F2	KP071650.1	UGV1-4/S6	21	1026	1046	Unidentified Reptarenavirus strain Reptarenavirus/Boa constrictor/Georgia/snake11/2007 (S6) segment S glycoprotein (GPC) and nucleoprotein (NP) genes, complete cds
		F2	KP071643.1	UGV1-4/S6	21	1029	1049	Unidentified Reptarenavirus strain Reptarenavirus/Boa constrictor/Georgia/snake30/2007 (S6) segment S glycoprotein (GPC) and nucleoprotein (NP) genes, complete cds
		F2	KP071635.1	UGV1-4/S6	21	1023	1043	Unidentified Reptarenavirus strain Reptarenavirus/Boa constrictor/Georgia/snake31/2007 (S6) segment S glycoprotein (GPC) and nucleoprotein (NP) genes, complete cds
		F2	KP071632.1	UGV1-4/S6	21	1026	1046	Unidentified Reptarenavirus strain Reptarenavirus/Boa constrictor/Georgia/snake39/2007 (S6) segment S glycoprotein (GPC) and nucleoprotein (NP) genes, complete cds
		F2	KP071627.1	UGV1-4/S6	21	1026	1046	Unidentified Reptarenavirus strain Reptarenavirus/Boa constrictor/California/snake38/2009 (S6) segment S glycoprotein (GPC) and nucleoprotein (NP) genes, complete cds
		F2	KP071619.1	UGV1-4/S6	21	1017	1037	Unidentified Reptarenavirus strain Reptarenavirus/Boa constrictor/California/snake40/2010 (S6) segment S glycoprotein (GPC) and nucleoprotein (NP) genes, complete cds
		F2	KP071612.1	UGV1-4/S6	21	1026	1046	Unidentified Reptarenavirus strain Reptarenavirus/Boa constrictor/Louisiana/snake41/2010 (S6) segment S glycoprotein (GPC) and nucleoprotein (NP) genes, complete cds
		F2	KP071610.1	UGV1-4/S6	21	1025	1045	Unidentified Reptarenavirus strain Reptarenavirus/Boa constrictor/Florida/snake8/2010 (S6) segment S glycoprotein (GPC) and nucleoprotein (NP) genes, complete cds
		F2	KP071608.1	UGV1-4/S6	21	1026	1046	Unidentified Reptarenavirus strain Reptarenavirus/Boa constrictor/Florida/snake16/2010 (S6) segment S glycoprotein (GPC) and nucleoprotein (NP) genes, complete cds
		F2	KP071606.1	UGV1-4/S6	21	1020	1040	Unidentified Reptarenavirus strain Reptarenavirus/Boa constrictor/Florida/snake17/2010 (S6) segment S glycoprotein (GPC) and nucleoprotein (NP) genes, complete cds
		F2	KP071604.1	UGV1-4/S6	21	1025	1045	Unidentified Reptarenavirus strain Reptarenavirus/Boa constrictor/Florida/snake9/2010 (S6) segment S glycoprotein (GPC) and nucleoprotein (NP) genes, complete cds
		F2	KP071598.1	UGV1-4/S6	21	1001	1021	Unidentified Reptarenavirus strain Reptarenavirus/Boa constrictor/Louisiana/snake42/2010 (S6) segment S glycoprotein (GPC) and nucleoprotein (NP) genes, complete cds
		F2	KP071592.1	UGV1-4/S6	21	1001	1021	Unidentified Reptarenavirus strain Reptarenavirus/Boa constrictor/Louisiana/snake43/2010 (S6) segment S glycoprotein (GPC) and nucleoprotein (NP) genes, complete cds
		F2	KP071588.1	UGV1-4/S6	21	1026	1046	Unidentified Reptarenavirus strain Reptarenavirus/Boa constrictor/Louisiana/snake45/2010 (S6) segment S glycoprotein (GPC) and nucleoprotein (NP) genes, complete cds
		F2	KP071582.1	UGV1-4/S6	21	1001	1021	Unidentified Reptarenavirus strain Reptarenavirus/Boa constrictor/Louisiana/snake44/2010 (S6) segment S glycoprotein (GPC) and nucleoprotein (NP) genes, complete cds
		F2	KP071577.1	UGV1-4/S6	21	1014	1034	Unidentified Reptarenavirus strain Reptarenavirus/Boa constrictor/Florida/snake26/2011 (S6) segment S glycoprotein (GPC) and nucleoprotein (NP) genes, complete cds
		F2	KP071573.1	UGV1-4/S6	21	1026	1046	Unidentified Reptarenavirus strain Reptarenavirus/Boa constrictor/Arkansas/snake37/2012 (S6) segment S glycoprotein (GPC) and nucleoprotein (NP) genes, complete cds
		F2	KP071556.1	UGV1-4/S6	21	1013	1033	Unidentified Reptarenavirus strain Reptarenavirus/Boa constrictor/Florida/snake34/1997 (S6) segment S glycoprotein (GPC) and nucleoprotein (NP) genes, complete cds
		F2	KP071522.1	UGV1-4/S6	21	1026	1046	Unidentified Reptarenavirus strain Reptarenavirus/Boa constrictor/California/snake14/2013 (S6) segment S glycoprotein (GPC) and nucleoprotein (NP) genes, complete cds
		F2	KP071520.1	UGV1-4/S6	21	1026	1046	Unidentified Reptarenavirus strain Reptarenavirus/Boa constrictor/California/snake13/2013 (S6) segment S glycoprotein (GPC) and nucleoprotein (NP) genes, complete cds
		F2	KP071498.1	UGV1-4/S6	21	1017	1037	Unidentified Reptarenavirus strain Reptarenavirus/Boa constrictor/California/snake23/2013 (S6) segment S glycoprotein (GPC) and nucleoprotein (NP) genes, complete cds
		F2	KP071502.1	S6A	21	1017	1037	Unidentified Reptarenavirus strain Reptarenavirus/Boa constrictor/California/snake22/2013 (S6A) segment S glycoprotein (GPC) and nucleoprotein (NP) genes, complete cds
		F2	KP071471.1	S2	21	1004	1024	Unidentified Reptarenavirus strain Reptarenavirus/Boa dumerili/California/snake27/2009 (S2) segment S glycoprotein (GPC) and nucleoprotein (NP) genes, complete cds
		F2	KP071541.1	S2	21	1011	1031	Unidentified Reptarenavirus strain Reptarenavirus/Boa constrictor/Tennessee/snake6/2008 (S2) segment S glycoprotein (GPC) and nucleoprotein (NP) genes, complete cds
		F2	KP071526.1	S2	21	1008	1028	Unidentified Reptarenavirus strain Reptarenavirus/Boa constrictor/California/snake4/2009 (S2) segment S glycoprotein (GPC) and nucleoprotein (NP) genes, complete cds
		F2	KP071524.1	S2	21	1006	1026	Unidentified Reptarenavirus strain Reptarenavirus/Boa constrictor/California/snake5/2009 (S2) segment S glycoprotein (GPC) and nucleoprotein (NP) genes, complete cds
		F2	MH483056.1	S2-like	21	1000	1020	S2-like reptarenavirus isolate F18-5_4 segment S glycoprotein precursor (GPC) and nucleoprotein (NP) genes, complete cds
		F2	KP071474.1	S4	21	1000	1020	Unidentified Reptarenavirus strain Reptarenavirus/Boa dumerili/California/snake27/2009 (S4) segment S glycoprotein (GPC) and nucleoprotein (NP) genes, complete cds
		F2	KP071578.1	S7	21	1014	1034	Unidentified Reptarenavirus strain Reptarenavirus/Boa constrictor/Florida/snake26/2011 (S7) segment S glycoprotein (GPC) and nucleoprotein (NP) genes, complete cds
		F2	KP071509.1	S8	21	1026	1046	Unidentified Reptarenavirus strain Reptarenavirus/Boa constrictor/California/snake35/2013 (S8) segment S glycoprotein (GPC) and nucleoprotein (NP) genes, complete cds
		F2	KP071480.1	S9	21	902	922	Unidentified Reptarenavirus strain Reptarenavirus/Boa constrictor/Washington/snake21/2012 (S9) segment S glycoprotein (GPC) and nucleoprotein (NP) genes, complete cds
		F2	KP071472.1	S9	21	898	918	Unidentified Reptarenavirus strain Reptarenavirus/Boa dumerili/California/snake27/2009 (S9) segment S glycoprotein (GPC) and nucleoprotein (NP) genes, complete cds
		F2	KP071557.1	S9	21	902	922	Unidentified Reptarenavirus strain Reptarenavirus/Boa constrictor/Florida/snake34/1997 (S9) segment S glycoprotein (GPC) and nucleoprotein (NP) genes, complete cds
		F2	KP071506.1	S9	21	902	922	Unidentified Reptarenavirus strain Reptarenavirus/Boa constrictor/Washington/snake20/2012 (S9) segment S glycoprotein (GPC) and nucleoprotein (NP) genes, complete cds
		F2	KP071473.1	S10	21	902	922	Unidentified Reptarenavirus strain Reptarenavirus/Boa dumerili/California/snake27/2009 (S10) segment S glycoprotein (GPC) and nucleoprotein (NP) genes, complete cds
		F2	KP071558.1	S10	21	902	922	Unidentified Reptarenavirus strain Reptarenavirus/Boa constrictor/Florida/snake34/1997 (S10) segment S glycoprotein (GPC) and nucleoprotein (NP) genes, complete cds
		F2	NC_018483.1	GGV	21	1008	1028	Golden Gate virus segment S, complete genome
		F2	JQ717264.1	GGV	21	1008	1028	Golden Gate virus isolate BC segment S, complete sequence
		F2	MN567064.1	PAV-1	21	964	984	Porto Alegre virus-1 isolate 1175-17_PAV-1 segment S, complete sequence
		F2	KR870016.1	UHV-2	21	945	965	University of Helsinki virus strain UHV-2 segment S GPC and NP genes, complete cds
		F2	KX527580.1	UGV1-4/S6	21	1006	1026	University of Giessen virus clone S6-like-S131157 glycoprotein precursor and nucleoprotein genes, complete cds
		F2	KP071673.1	UGV1-4/S6	21	1026	1046	Unidentified Reptarenavirus strain Reptarenavirus/Boa constrictor/Florida/snake32/2005 (S6) segment S glycoprotein (GPC) and nucleoprotein (NP) genes, complete cds
		F2	KP071545.1	UGV1-4/S6	21	1026	1046	Unidentified Reptarenavirus strain Reptarenavirus/Boa constrictor/California/snake33/2008 (S6) segment S glycoprotein (GPC) and nucleoprotein (NP) genes, complete cds
		F2	KP071508.1	UGV1-4/S6	21	1023	1043	Unidentified Reptarenavirus strain Reptarenavirus/Boa constrictor/California/snake35/2013 (S6) segment S glycoprotein (GPC) and nucleoprotein (NP) genes, complete cds
		F2	KP071501.1	S6B	21	902	922	Unidentified Reptarenavirus strain Reptarenavirus/Boa constrictor/California/snake22/2013 (S6B) segment S glycoprotein (GPC) and nucleoprotein (NP) genes, complete cds
		F2	KX527576.1	ABV-2	21	1007	1027	Aurora borealis virus clone ABV-2_S_F15158 glycoprotein precursor and nucleoprotein genes, complete cds
		F2	KR870018.1	ABV-2	21	1007	1027	Aurora borealis virus strain ABV-2 segment S GPC and NP genes, complete cds
		F2	NC_023761.1	NL-3	21	982	1002	Boa arenavirus NL isolate 3 segment S, complete sequence
		F2	KC508669.1	NL-3	21	982	1002	Boa arenavirus NL isolate 3 segment S, complete sequence
		F2	KP071671.1	S9	21	902	922	Unidentified Reptarenavirus strain Reptarenavirus/Boa constrictor/Georgia/snake19/2007 (S9) segment S glycoprotein (GPC) and nucleoprotein (NP) genes, complete cds
		F2	KP071644.1	S9	21	898	918	Unidentified Reptarenavirus strain Reptarenavirus/Boa constrictor/Georgia/snake30/2007 (S9) segment S glycoprotein (GPC) and nucleoprotein (NP) genes, complete cds
		F2	OM456558.1	UGV/S6-CR	21	1024	1044	University of Giessen virus isolate CR-wild4-FFPE segment S, complete sequence
	3 mismatches	F2	KP071538.1	UGV1-4/S6	21	983	1003	Unidentified Reptarenavirus strain Reptarenavirus/Boa dumerili/California/snake36/2014 (S6) segment S glycoprotein (GPC) gene, complete cds; and nucleoprotein (NP) gene, partial cds
	100% identity	F3	KP071559.1	S11	23	952	974	Unidentified Reptarenavirus strain Reptarenavirus/Boa constrictor/Florida/snake34/1997 (S11) segment S glycoprotein (GPC) and nucleoprotein (NP) genes, complete cds
	100% identity	F4	NC_039007.1	TSMV-2	19	908	926	Tavallinen suomalainen mies virus clone TSMV-2_S_F15133 glycoprotein precursor and nucleoprotein genes, complete cds
		F4	MN567042.1	ArBV-1	19	920	938	Aramboia boa virus-1 isolate N171-16_ArBV-1 segment S, complete sequence
		F4	KX527576.1	ABV-2	19	1007	1025	Aurora borealis virus clone ABV-2_S_F15158 glycoprotein precursor and nucleoprotein genes, complete cds
		F4	KR870018.1	ABV-2	19	1007	1025	Aurora borealis virus strain ABV-2 segment S GPC and NP genes, complete cds
		F4	OM456558.1	UGV/S6-CR-wild4	19	1024	1042	University of Giessen virus isolate CR-wild4-FFPE segment S, complete sequence
		F4	KP071571.1	UGV1-4/S6	19	1023	1041	Unidentified Reptarenavirus strain Reptarenavirus/Boa constrictor/Florida/snake12/2013 (S6) segment S glycoprotein (GPC) and nucleoprotein (NP) genes, complete cds
		F4	KP071543.1	UGV1-4/S6	19	1023	1041	Unidentified Reptarenavirus strain Reptarenavirus/Boa constrictor/California/snake18/2011 (S6) segment S glycoprotein (GPC) and nucleoprotein (NP) genes, complete cds
		F4	KP071516.1	UGV1-4/S6	19	1023	1041	Unidentified Reptarenavirus strain Reptarenavirus/Boa constrictor/Georgia/snake25/2005 (S6) segment S glycoprotein (GPC) and nucleoprotein (NP) genes, complete cds
		F4	KP071493.1	UGV1-4/S6	19	1021	1039	Unidentified Reptarenavirus strain Reptarenavirus/Boa constrictor/California/snake46/2013 (S6) segment S glycoprotein (GPC) and nucleoprotein (NP) genes, complete cds
		F4	KP071487.1	UGV1-4/S6	19	1021	1039	Unidentified Reptarenavirus strain Reptarenavirus/Boa constrictor/California/snake47/2013 (S6) segment S glycoprotein (GPC) and nucleoprotein (NP) genes, complete cds
		F4	KP071482.1	UGV1-4/S6	19	1021	1039	Unidentified Reptarenavirus strain Reptarenavirus/Boa constrictor/California/snake48/2013 (S6) segment S glycoprotein (GPC) and nucleoprotein (NP) genes, complete cds
		F4	KP071671.1	S9	19	902	920	Unidentified Reptarenavirus strain Reptarenavirus/Boa constrictor/Georgia/snake19/2007 (S9) segment S glycoprotein (GPC) and nucleoprotein (NP) genes, complete cds
		F4	KP071644.1	S9	19	898	916	Unidentified Reptarenavirus strain Reptarenavirus/Boa constrictor/Georgia/snake30/2007 (S9) segment S glycoprotein (GPC) and nucleoprotein (NP) genes, complete cds
	1 mismatch	F4	KR870010.2	ABV-1	19	991	1009	Aurora borealis virus strain ABV-1 segment S nucleoprotein gene, complete cds
		F4	NC_023761.1	NL-3	19	982	1000	Boa arenavirus NL isolate 3 segment S, complete sequence
		F4	KC508669.1	NL-3	19	982	1000	Boa arenavirus NL isolate 3 segment S, complete sequence
		F4	MN567058.1	ArBV-1	19	912	930	Aramboia boa virus-1 isolate 1164-18_ArBV-1 segment S, complete sequence
		F4	MN567052.1	ArBV-1	19	920	938	Aramboia boa virus-1 isolate 481-18_ArBV-1 segment S, complete sequence
		F4	NC_018483.1	GGV	19	1008	1026	Golden Gate virus segment S, complete genome
		F4	JQ717264.1	GGV	19	1008	1026	Golden Gate virus isolate BC segment S, complete sequence
		F4	KP071541.1	S2	19	1011	1029	Unidentified Reptarenavirus strain Reptarenavirus/Boa constrictor/Tennessee/snake6/2008 (S2) segment S glycoprotein (GPC) and nucleoprotein (NP) genes, complete cds
		F4	KP071526.1	S2	19	1008	1026	Unidentified Reptarenavirus strain Reptarenavirus/Boa constrictor/California/snake4/2009 (S2) segment S glycoprotein (GPC) and nucleoprotein (NP) genes, complete cds
		F4	KP071524.1	S2	19	1006	1024	Unidentified Reptarenavirus strain Reptarenavirus/Boa constrictor/California/snake5/2009 (S2) segment S glycoprotein (GPC) and nucleoprotein (NP) genes, complete cds
		F4	KP071471.1	S2	19	1004	1022	Unidentified Reptarenavirus strain Reptarenavirus/Boa dumerili/California/snake27/2009 (S2) segment S glycoprotein (GPC) and nucleoprotein (NP) genes, complete cds
		F4	MH483056.1	S2-like	19	1000	1018	S2-like reptarenavirus isolate F18-5_4 segment S glycoprotein precursor (GPC) and nucleoprotein (NP) genes, complete cds
		F4	KP071630.1	S3	19	994	1012	Unidentified Reptarenavirus strain Reptarenavirus/Boa constrictor/California/snake7/2008 (S3) segment S glycoprotein (GPC) and nucleoprotein (NP) genes, complete cds
		F4	KP071474.1	S4	19	1000	1018	Unidentified Reptarenavirus strain Reptarenavirus/Boa dumerili/California/snake27/2009 (S4) segment S glycoprotein (GPC) and nucleoprotein (NP) genes, complete cds
		F4	KP071659.1	UGV1-4/S6	19	1023	1041	Unidentified Reptarenavirus strain Reptarenavirus/Boa constrictor/Georgia/snake24/2007 (S6) segment S glycoprotein (GPC) and nucleoprotein (NP) genes, complete cds
	2 mismatches	F4	MN567064.1	PAV-1	19	964	982	Porto Alegre virus-1 isolate 1175-17_PAV-1 segment S, complete sequence
		F4	NC_023766.1	UHV-1	19	907	925	University of Helsinki virus strain UHV-1 segment S, complete sequence
		F4	KR870011.1	UHV-1	19	908	926	University of Helsinki virus strain UHV-1 segment S GPC and NP genes, complete cds
		F4	KF297880.1	UHV-1	19	907	925	University of Helsinki virus strain UHV-1 segment S, complete sequence
	100% identity	F5	MH483080.1	S5-like	19	974	992	S5-like reptarenavirus isolate S15-0040_5 segment S glycoprotein precursor (GPC) and nucleoprotein (NP) genes, complete cds
		F5	MH483067.1	S5-like	19	978	996	S5-like reptarenavirus isolate S14-0591_4 segment S glycoprotein precursor (GPC) and nucleoprotein (NP) genes, complete cds
		F5	MH483063.1	S5-like	19	978	996	S5-like reptarenavirus isolate S14-369-79_5 segment S glycoprotein precursor (GPC) and nucleoprotein (NP) genes, complete cds
		F5	KX527581.1	S5-like	19	931	949	S5-like reptarenavirus clone S5-like-S131157 glycoprotein precursor and nucleoprotein genes, complete cds
		F5	KX527579.1	S5-like	19	949	967	S5-like reptarenavirus clone S5-like-T200 glycoprotein precursor and nucleoprotein genes, complete cds
		F5	MH483076.1	S5-like	19	963	981	University of Giessen virus 1 isolate S14-1477-78_8 segment S glycoprotein precursor (GPC) and nucleoprotein (NP) genes, complete cds
		F5	KP071613.1	S5	19	956	974	Unidentified Reptarenavirus strain Reptarenavirus/Boa constrictor/Louisiana/snake41/2010 (S5) segment S glycoprotein (GPC) and nucleoprotein (NP) genes, complete cds
		F5	KP071599.1	S5	19	977	995	Unidentified Reptarenavirus strain Reptarenavirus/Boa constrictor/Louisiana/snake42/2010 (S5) segment S glycoprotein (GPC) and nucleoprotein (NP) genes, complete cds
		F5	KP071589.1	S5	19	973	991	Unidentified Reptarenavirus strain Reptarenavirus/Boa constrictor/Louisiana/snake45/2010 (S5) segment S glycoprotein (GPC) and nucleoprotein (NP) genes, complete cds
		F5	KP071583.1	S5	19	968	986	Unidentified Reptarenavirus strain Reptarenavirus/Boa constrictor/Louisiana/snake44/2010 (S5) segment S glycoprotein (GPC) and nucleoprotein (NP) genes, complete cds
	2 mismatches	F5	MN567064.1	PAV-1	19	964	982	Porto Alegre virus-1 isolate 1175-17_PAV-1 segment S, complete sequence
	3 mismatches	F5	KP071541.1	S2	19	1011	1029	Unidentified Reptarenavirus strain Reptarenavirus/Boa constrictor/Tennessee/snake6/2008 (S2) segment S glycoprotein (GPC) and nucleoprotein (NP) genes, complete cds
		F5	KP071526.1	S2	19	1008	1026	Unidentified Reptarenavirus strain Reptarenavirus/Boa constrictor/California/snake4/2009 (S2) segment S glycoprotein (GPC) and nucleoprotein (NP) genes, complete cds
		F5	KP071524.1	S2	19	1006	1024	Unidentified Reptarenavirus strain Reptarenavirus/Boa constrictor/California/snake5/2009 (S2) segment S glycoprotein (GPC) and nucleoprotein (NP) genes, complete cds
		F5	KP071471.1	S2	19	1004	1022	Unidentified Reptarenavirus strain Reptarenavirus/Boa dumerili/California/snake27/2009 (S2) segment S glycoprotein (GPC) and nucleoprotein (NP) genes, complete cds
		F5	MH483056.1	S2-like	19	1000	1018	S2-like reptarenavirus isolate F18-5_4 segment S glycoprotein precursor (GPC) and nucleoprotein (NP) genes, complete cds
		F5	KP071474.1	S4	19	1000	1018	Unidentified Reptarenavirus strain Reptarenavirus/Boa dumerili/California/snake27/2009 (S4) segment S glycoprotein (GPC) and nucleoprotein (NP) genes, complete cds
		F5	JQ717264.1	GGV	19	1008	1026	Golden Gate virus isolate BC segment S, complete sequence
		F5	NC_018483.1	GGV	19	1008	1026	Golden Gate virus segment S, complete genome
	100% identity	F6	OM456561.1	UGV/S6-CR	19	1011	1029	University of Giessen virus isolate CR-Wild5-brain segment S, complete sequence
		F6	OM456556.1	UGV/S6-CR	19	1027	1045	University of Giessen virus isolate CR-wild3-FFPE segment S, complete sequence
		F6	OM456554.1	UGV/S6-CR	19	1028	1046	University of Giessen virus isolate CR-wild2-FFPE segment S, complete sequence
		F6	OM456552.1	UGV/S6-CR	19	1011	1029	University of Giessen virus isolate CR-wild1-FFPE segment S, complete sequence
		F6	OM456549.1	UGV/S6-CR	19	1024	1042	University of Giessen virus isolate CR-captive3-FFPE segment S, complete sequence
		F6	OM456548.1	UGV/S6-CR	19	1012	1030	University of Giessen virus isolate CR-captive1-FFPE segment S, complete sequence
		F6	MW091471.1	UGV/S6-CR	19	1028	1046	University of Giessen virus isolate F18-300-101_UGV_S glycoprotein precursor and nucleoprotein genes, complete cds
	2 mismatches	F6	MH503954.1	UGV1-4/S6	19	1020	1038	University of Giessen virus strain S14-369-79_8 segment S, complete sequence
		F6	MH483094.1	UGV1-4/S6	19	1022	1040	University of Giessen virus 1 isolate Sn36_6 segment S glycoprotein precursor (GPC) and nucleoprotein (NP) genes, complete cds
		F6	MH483083.1	UGV1-4/S6	19	1026	1044	University of Giessen virus 1 isolate S15-0040_8 segment S glycoprotein precursor (GPC) and nucleoprotein (NP) genes, complete cds
		F6	MH483070.1	UGV1-4/S6	19	1026	1044	University of Giessen virus 1 isolate S14-0591_7 segment S glycoprotein precursor (GPC) and nucleoprotein (NP) genes, complete cds
		F6	MH483061.1	UGV1-4/S6	19	1026	1044	University of Giessen virus 1 isolate Ger-pool_10 segment S glycoprotein precursor (GPC) and nucleoprotein (NP) genes, complete cds
		F6	MH483052.1	UGV1-4/S6	19	1001	1019	University of Giessen virus 1 isolate F17-0012_10 segment S glycoprotein precursor (GPC) and nucleoprotein (NP) genes, complete cds
		F6	KX527578.1	UGV1-4/S6	19	1006	1024	University of Giessen virus clone S6-like-T200 glycoprotein precursor and nucleoprotein genes, complete cds
		F6	KX527577.1	UGV1-4/S6	19	1023	1041	University of Giessen virus clone UGV-1-like_S_F15158 glycoprotein precursor and nucleoprotein genes, complete cds
		F6	KR870015.1	UGV1-4/S6	19	1002	1020	University of Giessen virus strain UGV-2 segment S GPC and NP genes, complete cds
		F6	KR870014.1	UGV1-4/S6	19	1018	1036	University of Giessen virus strain UGV-4 segment S GPC and NP genes, complete cds
		F6	KR870013.1	UGV1-4/S6	19	998	1016	University of Giessen virus strain UGV-3 segment S GPC and NP genes, complete cds
		F6	NC_039005.1	UGV1-4/S6	19	1020	1038	University of Giessen virus strain UGV-1 segment S GPC and NP genes, complete cds
		F6	KP071663.1	UGV1-4/S6	19	1023	1041	Unidentified Reptarenavirus strain Reptarenavirus/Boa constrictor/Georgia/snake28/2007 (S6) segment S glycoprotein (GPC) and nucleoprotein (NP) genes, complete cds
		F6	KP071657.1	UGV1-4/S6	19	1026	1044	Unidentified Reptarenavirus strain Reptarenavirus/Boa constrictor/Georgia/snake10/2007 (S6) segment S glycoprotein (GPC) and nucleoprotein (NP) genes, complete cds
		F6	KP071652.1	UGV1-4/S6	19	1023	1041	Unidentified Reptarenavirus strain Reptarenavirus/Boa constrictor/Georgia/snake29/2007 (S6) segment S glycoprotein (GPC) and nucleoprotein (NP) genes, complete cds
		F6	KP071650.1	UGV1-4/S6	19	1026	1044	Unidentified Reptarenavirus strain Reptarenavirus/Boa constrictor/Georgia/snake11/2007 (S6) segment S glycoprotein (GPC) and nucleoprotein (NP) genes, complete cds
		F6	KP071643.1	UGV1-4/S6	19	1029	1047	Unidentified Reptarenavirus strain Reptarenavirus/Boa constrictor/Georgia/snake30/2007 (S6) segment S glycoprotein (GPC) and nucleoprotein (NP) genes, complete cds
		F6	KP071635.1	UGV1-4/S6	19	1023	1041	Unidentified Reptarenavirus strain Reptarenavirus/Boa constrictor/Georgia/snake31/2007 (S6) segment S glycoprotein (GPC) and nucleoprotein (NP) genes, complete cds
		F6	KP071632.1	UGV1-4/S6	19	1026	1044	Unidentified Reptarenavirus strain Reptarenavirus/Boa constrictor/Georgia/snake39/2007 (S6) segment S glycoprotein (GPC) and nucleoprotein (NP) genes, complete cds
		F6	KP071627.1	UGV1-4/S6	19	1026	1044	Unidentified Reptarenavirus strain Reptarenavirus/Boa constrictor/California/snake38/2009 (S6) segment S glycoprotein (GPC) and nucleoprotein (NP) genes, complete cds
		F6	KP071619.1	UGV1-4/S6	19	1017	1035	Unidentified Reptarenavirus strain Reptarenavirus/Boa constrictor/California/snake40/2010 (S6) segment S glycoprotein (GPC) and nucleoprotein (NP) genes, complete cds
		F6	KP071612.1	UGV1-4/S6	19	1026	1044	Unidentified Reptarenavirus strain Reptarenavirus/Boa constrictor/Louisiana/snake41/2010 (S6) segment S glycoprotein (GPC) and nucleoprotein (NP) genes, complete cds
		F6	KP071610.1	UGV1-4/S6	19	1025	1043	Unidentified Reptarenavirus strain Reptarenavirus/Boa constrictor/Florida/snake8/2010 (S6) segment S glycoprotein (GPC) and nucleoprotein (NP) genes, complete cds
		F6	KP071608.1	UGV1-4/S6	19	1026	1044	Unidentified Reptarenavirus strain Reptarenavirus/Boa constrictor/Florida/snake16/2010 (S6) segment S glycoprotein (GPC) and nucleoprotein (NP) genes, complete cds
		F6	KP071606.1	UGV1-4/S6	19	1020	1038	Unidentified Reptarenavirus strain Reptarenavirus/Boa constrictor/Florida/snake17/2010 (S6) segment S glycoprotein (GPC) and nucleoprotein (NP) genes, complete cds
		F6	KP071604.1	UGV1-4/S6	19	1025	1043	Unidentified Reptarenavirus strain Reptarenavirus/Boa constrictor/Florida/snake9/2010 (S6) segment S glycoprotein (GPC) and nucleoprotein (NP) genes, complete cds
		F6	KP071598.1	UGV1-4/S6	19	1001	1019	Unidentified Reptarenavirus strain Reptarenavirus/Boa constrictor/Louisiana/snake42/2010 (S6) segment S glycoprotein (GPC) and nucleoprotein (NP) genes, complete cds
		F6	KP071592.1	UGV1-4/S6	19	1001	1019	Unidentified Reptarenavirus strain Reptarenavirus/Boa constrictor/Louisiana/snake43/2010 (S6) segment S glycoprotein (GPC) and nucleoprotein (NP) genes, complete cds
		F6	KP071588.1	UGV1-4/S6	19	1026	1044	Unidentified Reptarenavirus strain Reptarenavirus/Boa constrictor/Louisiana/snake45/2010 (S6) segment S glycoprotein (GPC) and nucleoprotein (NP) genes, complete cds
		F6	KP071582.1	UGV1-4/S6	19	1001	1019	Unidentified Reptarenavirus strain Reptarenavirus/Boa constrictor/Louisiana/snake44/2010 (S6) segment S glycoprotein (GPC) and nucleoprotein (NP) genes, complete cds
		F6	KP071577.1	UGV1-4/S6	19	1014	1032	Unidentified Reptarenavirus strain Reptarenavirus/Boa constrictor/Florida/snake26/2011 (S6) segment S glycoprotein (GPC) and nucleoprotein (NP) genes, complete cds
		F6	KP071573.1	UGV1-4/S6	19	1026	1044	Unidentified Reptarenavirus strain Reptarenavirus/Boa constrictor/Arkansas/snake37/2012 (S6) segment S glycoprotein (GPC) and nucleoprotein (NP) genes, complete cds
		F6	KP071556.1	UGV1-4/S6	19	1013	1031	Unidentified Reptarenavirus strain Reptarenavirus/Boa constrictor/Florida/snake34/1997 (S6) segment S glycoprotein (GPC) and nucleoprotein (NP) genes, complete cds
		F6	KP071539.1	UGV1-4/S6	19	1026	1044	Unidentified Reptarenavirus strain Reptarenavirus/Python reticulatus/California/snake15/2012 (S6) segment S glycoprotein (GPC) and nucleoprotein (NP) genes, complete cds
		F6	KP071522.1	UGV1-4/S6	19	1026	1044	Unidentified Reptarenavirus strain Reptarenavirus/Boa constrictor/California/snake14/2013 (S6) segment S glycoprotein (GPC) and nucleoprotein (NP) genes, complete cds
		F6	KP071520.1	UGV1-4/S6	19	1026	1044	Unidentified Reptarenavirus strain Reptarenavirus/Boa constrictor/California/snake13/2013 (S6) segment S glycoprotein (GPC) and nucleoprotein (NP) genes, complete cds
		F6	KP071498.1	UGV1-4/S6	19	1017	1035	Unidentified Reptarenavirus strain Reptarenavirus/Boa constrictor/California/snake23/2013 (S6) segment S glycoprotein (GPC) and nucleoprotein (NP) genes, complete cds
		F6	KP071502.1	S6A	19	1017	1035	Unidentified Reptarenavirus strain Reptarenavirus/Boa constrictor/California/snake22/2013 (S6A) segment S glycoprotein (GPC) and nucleoprotein (NP) genes, complete cds
		F6	KP071578.1	S7	19	1014	1032	Unidentified Reptarenavirus strain Reptarenavirus/Boa constrictor/Florida/snake26/2011 (S7) segment S glycoprotein (GPC) and nucleoprotein (NP) genes, complete cds
		F6	KP071509.1	S8	19	1026	1044	Unidentified Reptarenavirus strain Reptarenavirus/Boa constrictor/California/snake35/2013 (S8) segment S glycoprotein (GPC) and nucleoprotein (NP) genes, complete cds
		F6	KP071506.1	S9	19	902	920	Unidentified Reptarenavirus strain Reptarenavirus/Boa constrictor/Washington/snake20/2012 (S9) segment S glycoprotein (GPC) and nucleoprotein (NP) genes, complete cds
		F6	KP071557.1	S9	19	902	920	Unidentified Reptarenavirus strain Reptarenavirus/Boa constrictor/Florida/snake34/1997 (S9) segment S glycoprotein (GPC) and nucleoprotein (NP) genes, complete cds
		F6	KP071472.1	S9	19	898	916	Unidentified Reptarenavirus strain Reptarenavirus/Boa dumerili/California/snake27/2009 (S9) segment S glycoprotein (GPC) and nucleoprotein (NP) genes, complete cds
		F6	KP071480.1	S9	19	902	920	Unidentified Reptarenavirus strain Reptarenavirus/Boa constrictor/Washington/snake21/2012 (S9) segment S glycoprotein (GPC) and nucleoprotein (NP) genes, complete cds
		F6	KP071473.1	S10	19	902	920	Unidentified Reptarenavirus strain Reptarenavirus/Boa dumerili/California/snake27/2009 (S10) segment S glycoprotein (GPC) and nucleoprotein (NP) genes, complete cds
		F6	KP071558.1	S10	19	902	920	Unidentified Reptarenavirus strain Reptarenavirus/Boa constrictor/Florida/snake34/1997 (S10) segment S glycoprotein (GPC) and nucleoprotein (NP) genes, complete cds
	3 mismatches	F6	KX527580.1	UGV1-4/S6	19	1006	1024	University of Giessen virus clone S6-like-S131157 glycoprotein precursor and nucleoprotein genes, complete cds
		F6	KP071673.1	UGV1-4/S6	19	1026	1044	Unidentified Reptarenavirus strain Reptarenavirus/Boa constrictor/Florida/snake32/2005 (S6) segment S glycoprotein (GPC) and nucleoprotein (NP) genes, complete cds
		F6	MH483088.1	S7-like	19	919	937	S7-like reptarenavirus isolate S17-172_7 segment S glycoprotein precursor (GPC) and nucleoprotein (NP) genes, complete cds
		F6	KP071501.1	S7-like	19	902	920	Unidentified Reptarenavirus strain Reptarenavirus/Boa constrictor/California/snake22/2013 (S6B) segment S glycoprotein (GPC) and nucleoprotein (NP) genes, complete cds
		F6	MH503957.1	S10-like	19	919	937	S10-like virus strain S17-252_7 segment S, complete sequence
		F6	KP071508.1	S10-like	19	1023	1041	Unidentified Reptarenavirus strain Reptarenavirus/Boa constrictor/California/snake35/2013 (S6) segment S glycoprotein (GPC) and nucleoprotein (NP) genes, complete cds
		F6	KR870016.1	UHV-2	19	945	963	University of Helsinki virus strain UHV-2 segment S GPC and NP genes, complete cds
		F6	KP071545.1	UHV-2	19	1026	1044	Unidentified Reptarenavirus strain Reptarenavirus/Boa constrictor/California/snake33/2008 (S6) segment S glycoprotein (GPC) and nucleoprotein (NP) genes, complete cds
	100% identity	R1	KP071610.1	UGV1-4/S6	25	1168	1144	Unidentified Reptarenavirus strain Reptarenavirus/Boa constrictor/Florida/snake8/2010 (S6) segment S glycoprotein (GPC) and nucleoprotein (NP) genes, complete cds
		R1	KP071604.1	UGV1-4/S6	25	1168	1144	Unidentified Reptarenavirus strain Reptarenavirus/Boa constrictor/Florida/snake9/2010 (S6) segment S glycoprotein (GPC) and nucleoprotein (NP) genes, complete cds
		R1	KP071571.1	UGV1-4/S6	25	1166	1142	Unidentified Reptarenavirus strain Reptarenavirus/Boa constrictor/Florida/snake12/2013 (S6) segment S glycoprotein (GPC) and nucleoprotein (NP) genes, complete cds
		R1	KP071543.1	UGV1-4/S6	25	1166	1142	Unidentified Reptarenavirus strain Reptarenavirus/Boa constrictor/California/snake18/2011 (S6) segment S glycoprotein (GPC) and nucleoprotein (NP) genes, complete cds
		R1	KP071516.1	UGV1-4/S6	25	1166	1142	Unidentified Reptarenavirus strain Reptarenavirus/Boa constrictor/Georgia/snake25/2005 (S6) segment S glycoprotein (GPC) and nucleoprotein (NP) genes, complete cds
		R1	KP071493.1	UGV1-4/S6	25	1164	1140	Unidentified Reptarenavirus strain Reptarenavirus/Boa constrictor/California/snake46/2013 (S6) segment S glycoprotein (GPC) and nucleoprotein (NP) genes, complete cds
		R1	KP071487.1	UGV1-4/S6	25	1164	1140	Unidentified Reptarenavirus strain Reptarenavirus/Boa constrictor/California/snake47/2013 (S6) segment S glycoprotein (GPC) and nucleoprotein (NP) genes, complete cds
		R1	KP071482.1	UGV1-4/S6	25	1164	1140	Unidentified Reptarenavirus strain Reptarenavirus/Boa constrictor/California/snake48/2013 (S6) segment S glycoprotein (GPC) and nucleoprotein (NP) genes, complete cds
	1 mismatch	R1	KR870018.1	ABV-2	25	1150	1126	Aurora borealis virus strain ABV-2 segment S GPC and NP genes, complete cds
		R1	MN567058.1	ArBV-1	22	1055	1034	Aramboia boa virus-1 isolate 1164-18_ArBV-1 segment S, complete sequence
		R1	MN567052.1	ArBV-1	22	1063	1042	Aramboia boa virus-1 isolate 481-18_ArBV-1 segment S, complete sequence
		R1	KP071673.1	UGV1-4/S6	25	1169	1145	Unidentified Reptarenavirus strain Reptarenavirus/Boa constrictor/Florida/snake32/2005 (S6) segment S glycoprotein (GPC) and nucleoprotein (NP) genes, complete cds
		R1	KP071663.1	UGV1-4/S6	25	1166	1142	Unidentified Reptarenavirus strain Reptarenavirus/Boa constrictor/Georgia/snake28/2007 (S6) segment S glycoprotein (GPC) and nucleoprotein (NP) genes, complete cds
		R1	KP071659.1	UGV1-4/S6	25	1166	1142	Unidentified Reptarenavirus strain Reptarenavirus/Boa constrictor/Georgia/snake24/2007 (S6) segment S glycoprotein (GPC) and nucleoprotein (NP) genes, complete cds
		R1	KP071657.1	UGV1-4/S6	25	1169	1145	Unidentified Reptarenavirus strain Reptarenavirus/Boa constrictor/Georgia/snake10/2007 (S6) segment S glycoprotein (GPC) and nucleoprotein (NP) genes, complete cds
		R1	KP071652.1	UGV1-4/S6	25	1166	1142	Unidentified Reptarenavirus strain Reptarenavirus/Boa constrictor/Georgia/snake29/2007 (S6) segment S glycoprotein (GPC) and nucleoprotein (NP) genes, complete cds
		R1	KP071650.1	UGV1-4/S6	25	1169	1145	Unidentified Reptarenavirus strain Reptarenavirus/Boa constrictor/Georgia/snake11/2007 (S6) segment S glycoprotein (GPC) and nucleoprotein (NP) genes, complete cds
		R1	KP071643.1	UGV1-4/S6	25	1172	1148	Unidentified Reptarenavirus strain Reptarenavirus/Boa constrictor/Georgia/snake30/2007 (S6) segment S glycoprotein (GPC) and nucleoprotein (NP) genes, complete cds
		R1	KP071635.1	UGV1-4/S6	25	1166	1142	Unidentified Reptarenavirus strain Reptarenavirus/Boa constrictor/Georgia/snake31/2007 (S6) segment S glycoprotein (GPC) and nucleoprotein (NP) genes, complete cds
		R1	KP071632.1	UGV1-4/S6	25	1169	1145	Unidentified Reptarenavirus strain Reptarenavirus/Boa constrictor/Georgia/snake39/2007 (S6) segment S glycoprotein (GPC) and nucleoprotein (NP) genes, complete cds
		R1	KP071627.1	UGV1-4/S6	25	1169	1145	Unidentified Reptarenavirus strain Reptarenavirus/Boa constrictor/California/snake38/2009 (S6) segment S glycoprotein (GPC) and nucleoprotein (NP) genes, complete cds
		R1	KP071619.1	UGV1-4/S6	25	1160	1136	Unidentified Reptarenavirus strain Reptarenavirus/Boa constrictor/California/snake40/2010 (S6) segment S glycoprotein (GPC) and nucleoprotein (NP) genes, complete cds
		R1	KP071612.1	UGV1-4/S6	25	1169	1145	Unidentified Reptarenavirus strain Reptarenavirus/Boa constrictor/Louisiana/snake41/2010 (S6) segment S glycoprotein (GPC) and nucleoprotein (NP) genes, complete cds
		R1	KP071608.1	UGV1-4/S6	25	1169	1145	Unidentified Reptarenavirus strain Reptarenavirus/Boa constrictor/Florida/snake16/2010 (S6) segment S glycoprotein (GPC) and nucleoprotein (NP) genes, complete cds
		R1	KP071606.1	UGV1-4/S6	25	1163	1139	Unidentified Reptarenavirus strain Reptarenavirus/Boa constrictor/Florida/snake17/2010 (S6) segment S glycoprotein (GPC) and nucleoprotein (NP) genes, complete cds
		R1	KP071598.1	UGV1-4/S6	25	1144	1120	Unidentified Reptarenavirus strain Reptarenavirus/Boa constrictor/Louisiana/snake42/2010 (S6) segment S glycoprotein (GPC) and nucleoprotein (NP) genes, complete cds
		R1	KP071592.1	UGV1-4/S6	25	1144	1120	Unidentified Reptarenavirus strain Reptarenavirus/Boa constrictor/Louisiana/snake43/2010 (S6) segment S glycoprotein (GPC) and nucleoprotein (NP) genes, complete cds
		R1	KP071588.1	UGV1-4/S6	25	1169	1145	Unidentified Reptarenavirus strain Reptarenavirus/Boa constrictor/Louisiana/snake45/2010 (S6) segment S glycoprotein (GPC) and nucleoprotein (NP) genes, complete cds
		R1	KP071582.1	UGV1-4/S6	25	1144	1120	Unidentified Reptarenavirus strain Reptarenavirus/Boa constrictor/Louisiana/snake44/2010 (S6) segment S glycoprotein (GPC) and nucleoprotein (NP) genes, complete cds
		R1	KP071577.1	UGV1-4/S6	25	1157	1133	Unidentified Reptarenavirus strain Reptarenavirus/Boa constrictor/Florida/snake26/2011 (S6) segment S glycoprotein (GPC) and nucleoprotein (NP) genes, complete cds
		R1	KP071573.1	UGV1-4/S6	25	1169	1145	Unidentified Reptarenavirus strain Reptarenavirus/Boa constrictor/Arkansas/snake37/2012 (S6) segment S glycoprotein (GPC) and nucleoprotein (NP) genes, complete cds
		R1	KP071556.1	UGV1-4/S6	25	1156	1132	Unidentified Reptarenavirus strain Reptarenavirus/Boa constrictor/Florida/snake34/1997 (S6) segment S glycoprotein (GPC) and nucleoprotein (NP) genes, complete cds
		R1	KP071545.1	UGV1-4/S6	25	1169	1145	Unidentified Reptarenavirus strain Reptarenavirus/Boa constrictor/California/snake33/2008 (S6) segment S glycoprotein (GPC) and nucleoprotein (NP) genes, complete cds
		R1	KP071539.1	UGV1-4/S6	25	1169	1145	Unidentified Reptarenavirus strain Reptarenavirus/Python reticulatus/California/snake15/2012 (S6) segment S glycoprotein (GPC) and nucleoprotein (NP) genes, complete cds
		R1	KP071538.1	UGV1-4/S6	25	1126	1102	Unidentified Reptarenavirus strain Reptarenavirus/Boa dumerili/California/snake36/2014 (S6) segment S glycoprotein (GPC) gene, complete cds; and nucleoprotein (NP) gene, partial cds
		R1	KP071522.1	UGV1-4/S6	25	1169	1145	Unidentified Reptarenavirus strain Reptarenavirus/Boa constrictor/California/snake14/2013 (S6) segment S glycoprotein (GPC) and nucleoprotein (NP) genes, complete cds
		R1	KP071520.1	UGV1-4/S6	25	1169	1145	Unidentified Reptarenavirus strain Reptarenavirus/Boa constrictor/California/snake13/2013 (S6) segment S glycoprotein (GPC) and nucleoprotein (NP) genes, complete cds
		R1	KP071498.1	UGV1-4/S6	25	1160	1136	Unidentified Reptarenavirus strain Reptarenavirus/Boa constrictor/California/snake23/2013 (S6) segment S glycoprotein (GPC) and nucleoprotein (NP) genes, complete cds
		R1	KP071508.1	UGV1-4/S6	25	1166	1142	Unidentified Reptarenavirus strain Reptarenavirus/Boa constrictor/California/snake35/2013 (S6) segment S glycoprotein (GPC) and nucleoprotein (NP) genes, complete cds
		R1	MH503954.1	UGV1-4/S6	25	1163	1139	University of Giessen virus strain S14-369-79_8 segment S, complete sequence
		R1	MH483094.1	UGV1-4/S6	25	1165	1141	University of Giessen virus 1 isolate Sn36_6 segment S glycoprotein precursor (GPC) and nucleoprotein (NP) genes, complete cds
		R1	MH483083.1	UGV1-4/S6	25	1169	1145	University of Giessen virus 1 isolate S15-0040_8 segment S glycoprotein precursor (GPC) and nucleoprotein (NP) genes, complete cds
		R1	MH483070.1	UGV1-4/S6	25	1169	1145	University of Giessen virus 1 isolate S14-0591_7 segment S glycoprotein precursor (GPC) and nucleoprotein (NP) genes, complete cds
		R1	MH483061.1	UGV1-4/S6	25	1169	1145	University of Giessen virus 1 isolate Ger-pool_10 segment S glycoprotein precursor (GPC) and nucleoprotein (NP) genes, complete cds
		R1	MH483052.1	UGV1-4/S6	25	1144	1120	University of Giessen virus 1 isolate F17-0012_10 segment S glycoprotein precursor (GPC) and nucleoprotein (NP) genes, complete cds
		R1	KX527580.1	UGV1-4/S6	25	1149	1125	University of Giessen virus clone S6-like-S131157 glycoprotein precursor and nucleoprotein genes, complete cds
		R1	KX527578.1	UGV1-4/S6	25	1149	1125	University of Giessen virus clone S6-like-T200 glycoprotein precursor and nucleoprotein genes, complete cds
		R1	KX527577.1	UGV1-4/S6	25	1166	1142	University of Giessen virus clone UGV-1-like_S_F15158 glycoprotein precursor and nucleoprotein genes, complete cds
		R1	NC_039005.1	UGV1-4/S6	25	1163	1139	University of Giessen virus strain UGV-1 segment S GPC and NP genes, complete cds
		R1	KR870015.1	UGV1-4/S6	25	1145	1121	University of Giessen virus strain UGV-2 segment S GPC and NP genes, complete cds
		R1	KR870013.1	UGV1-4/S6	25	1141	1117	University of Giessen virus strain UGV-3 segment S GPC and NP genes, complete cds
		R1	KR870014.1	UGV1-4/S6	25	1161	1137	University of Giessen virus strain UGV-4 segment S GPC and NP genes, complete cds
		R1	OM456558.1	UGV/S6-CR-wild4	25	1167	1143	University of Giessen virus isolate CR-wild4-FFPE segment S, complete sequence
		R1	KP071502.1	S6A	25	1160	1136	Unidentified Reptarenavirus strain Reptarenavirus/Boa constrictor/California/snake22/2013 (S6A) segment S glycoprotein (GPC) and nucleoprotein (NP) genes, complete cds
		R1	KP071578.1	S7	25	1157	1133	Unidentified Reptarenavirus strain Reptarenavirus/Boa constrictor/Florida/snake26/2011 (S7) segment S glycoprotein (GPC) and nucleoprotein (NP) genes, complete cds
		R1	KP071509.1	S8	25	1169	1145	Unidentified Reptarenavirus strain Reptarenavirus/Boa constrictor/California/snake35/2013 (S8) segment S glycoprotein (GPC) and nucleoprotein (NP) genes, complete cds
	2 mismatches	R1	KX527576.1	ABV-2	25	1150	1126	Aurora borealis virus clone ABV-2_S_F15158 glycoprotein precursor and nucleoprotein genes, complete cds
		R1	MN567042.1	ArBV-1	22	1063	1042	Aramboia boa virus-1 isolate N171-16_ArBV-1 segment S, complete sequence
		R1	JQ717264.1	GGV	25	1151	1127	Golden Gate virus isolate BC segment S, complete sequence
		R1	NC_018483.1	GGV	25	1151	1127	Golden Gate virus segment S, complete genome
		R1	KP071541.1	S2	25	1154	1130	Unidentified Reptarenavirus strain Reptarenavirus/Boa constrictor/Tennessee/snake6/2008 (S2) segment S glycoprotein (GPC) and nucleoprotein (NP) genes, complete cds
		R1	KP071526.1	S2	25	1151	1127	Unidentified Reptarenavirus strain Reptarenavirus/Boa constrictor/California/snake4/2009 (S2) segment S glycoprotein (GPC) and nucleoprotein (NP) genes, complete cds
		R1	KP071524.1	S2	25	1149	1125	Unidentified Reptarenavirus strain Reptarenavirus/Boa constrictor/California/snake5/2009 (S2) segment S glycoprotein (GPC) and nucleoprotein (NP) genes, complete cds
		R1	KP071630.1	S3	25	1137	1113	Unidentified Reptarenavirus strain Reptarenavirus/Boa constrictor/California/snake7/2008 (S3) segment S glycoprotein (GPC) and nucleoprotein (NP) genes, complete cds
		R1	MN567064.1	PAV-1	25	1107	1083	Porto Alegre virus-1 isolate 1175-17_PAV-1 segment S, complete sequence
		R1	NC_039007.1	TMSV-2	25	1051	1027	Tavallinen suomalainen mies virus clone TSMV-2_S_F15133 glycoprotein precursor and nucleoprotein genes, complete cds
	3 mismacthes	R1	KR870010.2	ABV-1	25	1134	1110	Aurora borealis virus strain ABV-1 segment S nucleoprotein gene, complete cds
		R1	KC508669.1	NL-3	25	1125	1101	Boa arenavirus NL isolate 3 segment S, complete sequence
		R1	NC_023761.1	NL-3	25	1125	1101	Boa arenavirus NL isolate 3 segment S, complete sequence
		R1	KP071471.1	S2	25	1147	1123	Unidentified Reptarenavirus strain Reptarenavirus/Boa dumerili/California/snake27/2009 (S2) segment S glycoprotein (GPC) and nucleoprotein (NP) genes, complete cds
		R1	MH483056.1	S2-like	25	1143	1119	S2-like reptarenavirus isolate F18-5_4 segment S glycoprotein precursor (GPC) and nucleoprotein (NP) genes, complete cds
		R1	KP071474.1	S4	25	1143	1119	Unidentified Reptarenavirus strain Reptarenavirus/Boa dumerili/California/snake27/2009 (S4) segment S glycoprotein (GPC) and nucleoprotein (NP) genes, complete cds
	100% identity	R2	KX527576.1	ABV-2	23	1147	1125	Aurora borealis virus clone ABV-2_S_F15158 glycoprotein precursor and nucleoprotein genes, complete cds
		R2	JQ717264.1	GGV	23	1148	1126	Golden Gate virus isolate BC segment S, complete sequence
		R2	NC_018483.1	GGV	23	1148	1126	Golden Gate virus segment S, complete genome
		R2	KP071541.1	S2	23	1151	1129	Unidentified Reptarenavirus strain Reptarenavirus/Boa constrictor/Tennessee/snake6/2008 (S2) segment S glycoprotein (GPC) and nucleoprotein (NP) genes, complete cds
		R2	KP071526.1	S2	23	1148	1126	Unidentified Reptarenavirus strain Reptarenavirus/Boa constrictor/California/snake4/2009 (S2) segment S glycoprotein (GPC) and nucleoprotein (NP) genes, complete cds
		R2	KP071524.1	S2	23	1146	1124	Unidentified Reptarenavirus strain Reptarenavirus/Boa constrictor/California/snake5/2009 (S2) segment S glycoprotein (GPC) and nucleoprotein (NP) genes, complete cds
		R2	MN567064.1	PAV-1	23	1104	1082	Porto Alegre virus-1 isolate 1175-17_PAV-1 segment S, complete sequence
		R2	NC_039007.1	TSMV-2	23	1048	1026	Tavallinen suomalainen mies virus clone TSMV-2_S_F15133 glycoprotein precursor and nucleoprotein genes, complete cds
	1 mismatch	R2	KR870010.2	ABV-1	23	1131	1109	Aurora borealis virus strain ABV-1 segment S nucleoprotein gene, complete cds
		R2	KR870018.1	ABV-2	23	1147	1125	Aurora borealis virus strain ABV-2 segment S GPC and NP genes, complete cds
		R2	NC_023761.1	NL_3	23	1122	1100	Boa arenavirus NL isolate 3 segment S, complete sequence
		R2	KC508669.1	NL_3	23	1122	1100	Boa arenavirus NL isolate 3 segment S, complete sequence
		R2	KP071471.1	S2	23	1144	1122	Unidentified Reptarenavirus strain Reptarenavirus/Boa dumerili/California/snake27/2009 (S2) segment S glycoprotein (GPC) and nucleoprotein (NP) genes, complete cds
		R2	MH483056.1	S2-like	23	1140	1118	S2-like reptarenavirus isolate F18-5_4 segment S glycoprotein precursor (GPC) and nucleoprotein (NP) genes, complete cds
		R2	KP071474.1	S4	23	1140	1118	Unidentified Reptarenavirus strain Reptarenavirus/Boa dumerili/California/snake27/2009 (S4) segment S glycoprotein (GPC) and nucleoprotein (NP) genes, complete cds
	100% identity	R3	KP071501.1	S6B	20	1040	1021	Unidentified Reptarenavirus strain Reptarenavirus/Boa constrictor/California/snake22/2013 (S6B) segment S glycoprotein (GPC) and nucleoprotein (NP) genes, complete cds
		R3	KP071671.1	S9	20	1040	1021	Unidentified Reptarenavirus strain Reptarenavirus/Boa constrictor/Georgia/snake19/2007 (S9) segment S glycoprotein (GPC) and nucleoprotein (NP) genes, complete cds
		R3	KP071644.1	S9	20	1036	1017	Unidentified Reptarenavirus strain Reptarenavirus/Boa constrictor/Georgia/snake30/2007 (S9) segment S glycoprotein (GPC) and nucleoprotein (NP) genes, complete cds
		R3	KP071557.1	S9	20	1040	1021	Unidentified Reptarenavirus strain Reptarenavirus/Boa constrictor/Florida/snake34/1997 (S9) segment S glycoprotein (GPC) and nucleoprotein (NP) genes, complete cds
		R3	KP071506.1	S9	20	1040	1021	Unidentified Reptarenavirus strain Reptarenavirus/Boa constrictor/Washington/snake20/2012 (S9) segment S glycoprotein (GPC) and nucleoprotein (NP) genes, complete cds
		R3	KP071480.1	S9	20	1040	1021	Unidentified Reptarenavirus strain Reptarenavirus/Boa constrictor/Washington/snake21/2012 (S9) segment S glycoprotein (GPC) and nucleoprotein (NP) genes, complete cds
		R3	KP071472.1	S9	20	1036	1017	Unidentified Reptarenavirus strain Reptarenavirus/Boa dumerili/California/snake27/2009 (S9) segment S glycoprotein (GPC) and nucleoprotein (NP) genes, complete cds
		R3	KP071558.1	S10	20	1040	1021	Unidentified Reptarenavirus strain Reptarenavirus/Boa constrictor/Florida/snake34/1997 (S10) segment S glycoprotein (GPC) and nucleoprotein (NP) genes, complete cds
		R3	KP071473.1	S10	20	1040	1021	Unidentified Reptarenavirus strain Reptarenavirus/Boa dumerili/California/snake27/2009 (S10) segment S glycoprotein (GPC) and nucleoprotein (NP) genes, complete cds
	1 mismatch	R3	MN567042.1	ArBV-1	20	1058	1039	Aramboia boa virus-1 isolate N171-16_ArBV-1 segment S, complete sequence
		R3	KP071559.1	S11	20	1092	1073	Unidentified Reptarenavirus strain Reptarenavirus/Boa constrictor/Florida/snake34/1997 (S11) segment S glycoprotein (GPC) and nucleoprotein (NP) genes, complete cds
	2 mismatches	R3	MN567058.1	ArBV-1	20	1050	1031	Aramboia boa virus-1 isolate 1164-18_ArBV-1 segment S, complete sequence
		R3	MN567052.1	ArBV-1	20	1058	1039	Aramboia boa virus-1 isolate 481-18_ArBV-1 segment S, complete sequence
		R3	KP071613.1	S5	20	1094	1075	Unidentified Reptarenavirus strain Reptarenavirus/Boa constrictor/Louisiana/snake41/2010 (S5) segment S glycoprotein (GPC) and nucleoprotein (NP) genes, complete cds
		R3	KP071599.1	S5	20	1115	1096	Unidentified Reptarenavirus strain Reptarenavirus/Boa constrictor/Louisiana/snake42/2010 (S5) segment S glycoprotein (GPC) and nucleoprotein (NP) genes, complete cds
		R3	KP071589.1	S5	20	1111	1092	Unidentified Reptarenavirus strain Reptarenavirus/Boa constrictor/Louisiana/snake45/2010 (S5) segment S glycoprotein (GPC) and nucleoprotein (NP) genes, complete cds
		R3	KP071583.1	S5	20	1106	1087	Unidentified Reptarenavirus strain Reptarenavirus/Boa constrictor/Louisiana/snake44/2010 (S5) segment S glycoprotein (GPC) and nucleoprotein (NP) genes, complete cds
		R3	MH483080.1	S5-like	20	1112	1093	S5-like reptarenavirus isolate S15-0040_5 segment S glycoprotein precursor (GPC) and nucleoprotein (NP) genes, complete cds
		R3	MH483067.1	S5-like	20	1116	1097	S5-like reptarenavirus isolate S14-0591_4 segment S glycoprotein precursor (GPC) and nucleoprotein (NP) genes, complete cds
		R3	MH483063.1	S5-like	20	1116	1097	S5-like reptarenavirus isolate S14-369-79_5 segment S glycoprotein precursor (GPC) and nucleoprotein (NP) genes, complete cds
		R3	KX527581.1	S5-like	20	1069	1050	S5-like reptarenavirus clone S5-like-S131157 glycoprotein precursor and nucleoprotein genes, complete cds
		R3	KX527579.1	S5-like	20	1087	1068	S5-like reptarenavirus clone S5-like-T200 glycoprotein precursor and nucleoprotein genes, complete cds
		R3	MH483076.1	S5-like	20	1101	1082	University of Giessen virus 1 isolate S14-1477-78_8 segment S glycoprotein precursor (GPC) and nucleoprotein (NP) genes, complete cds
		R3	MW091471.1	UGV1-4/S6	20	1166	1147	University of Giessen virus isolate F18-300-101_UGV_S glycoprotein precursor and nucleoprotein genes, complete cds
		R3	OM456561.1	UGV/S6-CR	20	1149	1130	University of Giessen virus isolate CR-Wild5-brain segment S, complete sequence
		R3	OM456556.1	UGV/S6-CR	20	1165	1146	University of Giessen virus isolate CR-wild3-FFPE segment S, complete sequence
		R3	OM456554.1	UGV/S6-CR	20	1166	1147	University of Giessen virus isolate CR-wild2-FFPE segment S, complete sequence
		R3	OM456552.1	UGV/S6-CR	20	1149	1130	University of Giessen virus isolate CR-wild1-FFPE segment S, complete sequence
		R3	OM456549.1	UGV/S6-CR	20	1162	1143	University of Giessen virus isolate CR-captive3-FFPE segment S, complete sequence
		R3	OM456548.1	UGV/S6-CR	20	1150	1131	University of Giessen virus isolate CR-captive1-FFPE segment S, complete sequence
	3 mismatches	R3	KR870016.1	UHV-2	20	1083	1064	University of Helsinki virus strain UHV-2 segment S GPC and NP genes, complete cds
		R3	KR870019.1	UHV-3	20	1087	1068	University of Helsinki virus strain UHV-3 segment S GPC and NP genes, complete cds
	100% identity	R4	KP071673.1	UGV1-4/S6	23	1170	1148	Unidentified Reptarenavirus strain Reptarenavirus/Boa constrictor/Florida/snake32/2005 (S6) segment S glycoprotein (GPC) and nucleoprotein (NP) genes, complete cds
		R4	KP071663.1	UGV1-4/S6	23	1167	1145	Unidentified Reptarenavirus strain Reptarenavirus/Boa constrictor/Georgia/snake28/2007 (S6) segment S glycoprotein (GPC) and nucleoprotein (NP) genes, complete cds
		R4	KP071657.1	UGV1-4/S6	23	1170	1148	Unidentified Reptarenavirus strain Reptarenavirus/Boa constrictor/Georgia/snake10/2007 (S6) segment S glycoprotein (GPC) and nucleoprotein (NP) genes, complete cds
		R4	KP071652.1	UGV1-4/S6	23	1167	1145	Unidentified Reptarenavirus strain Reptarenavirus/Boa constrictor/Georgia/snake29/2007 (S6) segment S glycoprotein (GPC) and nucleoprotein (NP) genes, complete cds
		R4	KP071650.1	UGV1-4/S6	23	1170	1148	Unidentified Reptarenavirus strain Reptarenavirus/Boa constrictor/Georgia/snake11/2007 (S6) segment S glycoprotein (GPC) and nucleoprotein (NP) genes, complete cds
		R4	KP071643.1	UGV1-4/S6	23	1173	1151	Unidentified Reptarenavirus strain Reptarenavirus/Boa constrictor/Georgia/snake30/2007 (S6) segment S glycoprotein (GPC) and nucleoprotein (NP) genes, complete cds
		R4	KP071635.1	UGV1-4/S6	23	1167	1145	Unidentified Reptarenavirus strain Reptarenavirus/Boa constrictor/Georgia/snake31/2007 (S6) segment S glycoprotein (GPC) and nucleoprotein (NP) genes, complete cds
		R4	KP071632.1	UGV1-4/S6	23	1170	1148	Unidentified Reptarenavirus strain Reptarenavirus/Boa constrictor/Georgia/snake39/2007 (S6) segment S glycoprotein (GPC) and nucleoprotein (NP) genes, complete cds
		R4	KP071627.1	UGV1-4/S6	23	1170	1148	Unidentified Reptarenavirus strain Reptarenavirus/Boa constrictor/California/snake38/2009 (S6) segment S glycoprotein (GPC) and nucleoprotein (NP) genes, complete cds
		R4	KP071619.1	UGV1-4/S6	23	1161	1139	Unidentified Reptarenavirus strain Reptarenavirus/Boa constrictor/California/snake40/2010 (S6) segment S glycoprotein (GPC) and nucleoprotein (NP) genes, complete cds
		R4	KP071612.1	UGV1-4/S6	23	1170	1148	Unidentified Reptarenavirus strain Reptarenavirus/Boa constrictor/Louisiana/snake41/2010 (S6) segment S glycoprotein (GPC) and nucleoprotein (NP) genes, complete cds
		R4	KP071608.1	UGV1-4/S6	23	1170	1148	Unidentified Reptarenavirus strain Reptarenavirus/Boa constrictor/Florida/snake16/2010 (S6) segment S glycoprotein (GPC) and nucleoprotein (NP) genes, complete cds
		R4	KP071606.1	UGV1-4/S6	23	1164	1142	Unidentified Reptarenavirus strain Reptarenavirus/Boa constrictor/Florida/snake17/2010 (S6) segment S glycoprotein (GPC) and nucleoprotein (NP) genes, complete cds
		R4	KP071598.1	UGV1-4/S6	23	1145	1123	Unidentified Reptarenavirus strain Reptarenavirus/Boa constrictor/Louisiana/snake42/2010 (S6) segment S glycoprotein (GPC) and nucleoprotein (NP) genes, complete cds
		R4	KP071592.1	UGV1-4/S6	23	1145	1123	Unidentified Reptarenavirus strain Reptarenavirus/Boa constrictor/Louisiana/snake43/2010 (S6) segment S glycoprotein (GPC) and nucleoprotein (NP) genes, complete cds
		R4	KP071588.1	UGV1-4/S6	23	1170	1148	Unidentified Reptarenavirus strain Reptarenavirus/Boa constrictor/Louisiana/snake45/2010 (S6) segment S glycoprotein (GPC) and nucleoprotein (NP) genes, complete cds
		R4	KP071582.1	UGV1-4/S6	23	1145	1123	Unidentified Reptarenavirus strain Reptarenavirus/Boa constrictor/Louisiana/snake44/2010 (S6) segment S glycoprotein (GPC) and nucleoprotein (NP) genes, complete cds
		R4	KP071577.1	UGV1-4/S6	23	1158	1136	Unidentified Reptarenavirus strain Reptarenavirus/Boa constrictor/Florida/snake26/2011 (S6) segment S glycoprotein (GPC) and nucleoprotein (NP) genes, complete cds
		R4	KP071573.1	UGV1-4/S6	23	1170	1148	Unidentified Reptarenavirus strain Reptarenavirus/Boa constrictor/Arkansas/snake37/2012 (S6) segment S glycoprotein (GPC) and nucleoprotein (NP) genes, complete cds
		R4	KP071556.1	UGV1-4/S6	23	1157	1135	Unidentified Reptarenavirus strain Reptarenavirus/Boa constrictor/Florida/snake34/1997 (S6) segment S glycoprotein (GPC) and nucleoprotein (NP) genes, complete cds
		R4	KP071545.1	UGV1-4/S6	23	1170	1148	Unidentified Reptarenavirus strain Reptarenavirus/Boa constrictor/California/snake33/2008 (S6) segment S glycoprotein (GPC) and nucleoprotein (NP) genes, complete cds
		R4	KP071539.1	UGV1-4/S6	23	1170	1148	Unidentified Reptarenavirus strain Reptarenavirus/Python reticulatus/California/snake15/2012 (S6) segment S glycoprotein (GPC) and nucleoprotein (NP) genes, complete cds
		R4	KP071538.1	UGV1-4/S6	23	1127	1105	Unidentified Reptarenavirus strain Reptarenavirus/Boa dumerili/California/snake36/2014 (S6) segment S glycoprotein (GPC) gene, complete cds; and nucleoprotein (NP) gene, partial cds
		R4	KP071522.1	UGV1-4/S6	23	1170	1148	Unidentified Reptarenavirus strain Reptarenavirus/Boa constrictor/California/snake14/2013 (S6) segment S glycoprotein (GPC) and nucleoprotein (NP) genes, complete cds
		R4	KP071520.1	UGV1-4/S6	23	1170	1148	Unidentified Reptarenavirus strain Reptarenavirus/Boa constrictor/California/snake13/2013 (S6) segment S glycoprotein (GPC) and nucleoprotein (NP) genes, complete cds
		R4	KP071508.1	UGV1-4/S6	23	1167	1145	Unidentified Reptarenavirus strain Reptarenavirus/Boa constrictor/California/snake35/2013 (S6) segment S glycoprotein (GPC) and nucleoprotein (NP) genes, complete cds
		R4	KP071498.1	UGV1-4/S6	23	1161	1139	Unidentified Reptarenavirus strain Reptarenavirus/Boa constrictor/California/snake23/2013 (S6) segment S glycoprotein (GPC) and nucleoprotein (NP) genes, complete cds
		R4	MH503954.1	UGV1-4/S6	23	1164	1142	University of Giessen virus strain S14-369-79_8 segment S, complete sequence
		R4	MH483094.1	UGV1-4/S6	23	1166	1144	University of Giessen virus 1 isolate Sn36_6 segment S glycoprotein precursor (GPC) and nucleoprotein (NP) genes, complete cds
		R4	MH483083.1	UGV1-4/S6	23	1170	1148	University of Giessen virus 1 isolate S15-0040_8 segment S glycoprotein precursor (GPC) and nucleoprotein (NP) genes, complete cds
		R4	MH483070.1	UGV1-4/S6	23	1170	1148	University of Giessen virus 1 isolate S14-0591_7 segment S glycoprotein precursor (GPC) and nucleoprotein (NP) genes, complete cds
		R4	MH483061.1	UGV1-4/S6	23	1170	1148	University of Giessen virus 1 isolate Ger-pool_10 segment S glycoprotein precursor (GPC) and nucleoprotein (NP) genes, complete cds
		R4	MH483052.1	UGV1-4/S6	23	1145	1123	University of Giessen virus 1 isolate F17-0012_10 segment S glycoprotein precursor (GPC) and nucleoprotein (NP) genes, complete cds
		R4	KX527577.1	UGV1-4/S6	23	1167	1145	University of Giessen virus clone UGV-1-like_S_F15158 glycoprotein precursor and nucleoprotein genes, complete cds
		R4	NC_039005.1	UGV1-4/S6	23	1164	1142	University of Giessen virus strain UGV-1 segment S GPC and NP genes, complete cds
		R4	KR870015.1	UGV1-4/S6	23	1146	1124	University of Giessen virus strain UGV-2 segment S GPC and NP genes, complete cds
		R4	KR870013.1	UGV1-4/S6	23	1142	1120	University of Giessen virus strain UGV-3 segment S GPC and NP genes, complete cds
		R4	KR870014.1	UGV1-4/S6	23	1162	1140	University of Giessen virus strain UGV-4 segment S GPC and NP genes, complete cds
		R4	KX527580.1	UGV1-4/S6	23	1150	1128	University of Giessen virus clone S6-like-S131157 glycoprotein precursor and nucleoprotein genes, complete cds
		R4	KX527578.1	UGV1-4/S6	23	1150	1128	University of Giessen virus clone S6-like-T200 glycoprotein precursor and nucleoprotein genes, complete cds
		R4	OM456558.1	UGV/S6-CR-wild4	23	1168	1146	University of Giessen virus isolate CR-wild4-FFPE segment S, complete sequence
		R4	KP071502.1	S6A	23	1161	1139	Unidentified Reptarenavirus strain Reptarenavirus/Boa constrictor/California/snake22/2013 (S6A) segment S glycoprotein (GPC) and nucleoprotein (NP) genes, complete cds
		R4	KP071578.1	S7	23	1158	1136	Unidentified Reptarenavirus strain Reptarenavirus/Boa constrictor/Florida/snake26/2011 (S7) segment S glycoprotein (GPC) and nucleoprotein (NP) genes, complete cds
		R4	KP071509.1	S8	23	1170	1148	Unidentified Reptarenavirus strain Reptarenavirus/Boa constrictor/California/snake35/2013 (S8) segment S glycoprotein (GPC) and nucleoprotein (NP) genes, complete cds
	1 mismatch	R4	KP071610.1	UGV1-4/S6	23	1169	1147	Unidentified Reptarenavirus strain Reptarenavirus/Boa constrictor/Florida/snake8/2010 (S6) segment S glycoprotein (GPC) and nucleoprotein (NP) genes, complete cds
		R4	KP071604.1	UGV1-4/S6	23	1169	1147	Unidentified Reptarenavirus strain Reptarenavirus/Boa constrictor/Florida/snake9/2010 (S6) segment S glycoprotein (GPC) and nucleoprotein (NP) genes, complete cds
		R4	KP071571.1	UGV1-4/S6	23	1167	1145	Unidentified Reptarenavirus strain Reptarenavirus/Boa constrictor/Florida/snake12/2013 (S6) segment S glycoprotein (GPC) and nucleoprotein (NP) genes, complete cds
		R4	KP071543.1	UGV1-4/S6	23	1167	1145	Unidentified Reptarenavirus strain Reptarenavirus/Boa constrictor/California/snake18/2011 (S6) segment S glycoprotein (GPC) and nucleoprotein (NP) genes, complete cds
		R4	KP071516.1	UGV1-4/S6	23	1167	1145	Unidentified Reptarenavirus strain Reptarenavirus/Boa constrictor/Georgia/snake25/2005 (S6) segment S glycoprotein (GPC) and nucleoprotein (NP) genes, complete cds
		R4	KP071493.1	UGV1-4/S6	23	1165	1143	Unidentified Reptarenavirus strain Reptarenavirus/Boa constrictor/California/snake46/2013 (S6) segment S glycoprotein (GPC) and nucleoprotein (NP) genes, complete cds
		R4	KP071487.1	UGV1-4/S6	23	1165	1143	Unidentified Reptarenavirus strain Reptarenavirus/Boa constrictor/California/snake47/2013 (S6) segment S glycoprotein (GPC) and nucleoprotein (NP) genes, complete cds
		R4	KP071482.1	UGV1-4/S6	23	1165	1143	Unidentified Reptarenavirus strain Reptarenavirus/Boa constrictor/California/snake48/2013 (S6) segment S glycoprotein (GPC) and nucleoprotein (NP) genes, complete cds
		R4	MH483088.1	S7-like	23	1063	1041	S7-like reptarenavirus isolate S17-172_7 segment S glycoprotein precursor (GPC) and nucleoprotein (NP) genes, complete cds
		R4	MH503957.1	S10-like	23	1063	1041	S10-like virus strain S17-252_7 segment S, complete sequence
	2 mismatches	R4	KR870010.2	ABV-1	23	1135	1113	Aurora borealis virus strain ABV-1 segment S nucleoprotein gene, complete cds
		R4	KR870018.1	ABV-2	23	1151	1129	Aurora borealis virus strain ABV-2 segment S GPC and NP genes, complete cds
		R4	MN567058.1	ArBV-1	23	1056	1034	Aramboia boa virus-1 isolate 1164-18_ArBV-1 segment S, complete sequence
		R4	MN567052.1	ArBV-1	23	1064	1042	Aramboia boa virus-1 isolate 481-18_ArBV-1 segment S, complete sequence
		R4	MH483056.1	S2-like	23	1144	1122	S2-like reptarenavirus isolate F18-5_4 segment S glycoprotein precursor (GPC) and nucleoprotein (NP) genes, complete cds
		R4	KP071471.1	S2	23	1148	1126	Unidentified Reptarenavirus strain Reptarenavirus/Boa dumerili/California/snake27/2009 (S2) segment S glycoprotein (GPC) and nucleoprotein (NP) genes, complete cds
		R4	KP071474.1	S4	23	1144	1122	Unidentified Reptarenavirus strain Reptarenavirus/Boa dumerili/California/snake27/2009 (S4) segment S glycoprotein (GPC) and nucleoprotein (NP) genes, complete cds
		R4	KP071559.1	S11	23	1098	1076	Unidentified Reptarenavirus strain Reptarenavirus/Boa constrictor/Florida/snake34/1997 (S11) segment S glycoprotein (GPC) and nucleoprotein (NP) genes, complete cds
		R4	KP071659.1	UGV1-4/S6	23	1167	1145	Unidentified Reptarenavirus strain Reptarenavirus/Boa constrictor/Georgia/snake24/2007 (S6) segment S glycoprotein (GPC) and nucleoprotein (NP) genes, complete cds
	3 mismatches	R4	KX527576.1	ABV-2	23	1151	1129	Aurora borealis virus clone ABV-2_S_F15158 glycoprotein precursor and nucleoprotein genes, complete cds
		R4	MN567042.1	ArBV-1	23	1064	1042	Aramboia boa virus-1 isolate N171-16_ArBV-1 segment S, complete sequence
		R4	NC_018483.1	GGV	23	1152	1130	Golden Gate virus segment S, complete genome
		R4	JQ717264.1	GGV	23	1152	1130	Golden Gate virus isolate BC segment S, complete sequence
		R4	MN567064.1	PAV-1	23	1108	1086	Porto Alegre virus-1 isolate 1175-17_PAV-1 segment S, complete sequence
		R4	KP071541.1	S2	23	1155	1133	Unidentified Reptarenavirus strain Reptarenavirus/Boa constrictor/Tennessee/snake6/2008 (S2) segment S glycoprotein (GPC) and nucleoprotein (NP) genes, complete cds
		R4	KP071526.1	S2	23	1152	1130	Unidentified Reptarenavirus strain Reptarenavirus/Boa constrictor/California/snake4/2009 (S2) segment S glycoprotein (GPC) and nucleoprotein (NP) genes, complete cds
		R4	KP071524.1	S2	23	1150	1128	Unidentified Reptarenavirus strain Reptarenavirus/Boa constrictor/California/snake5/2009 (S2) segment S glycoprotein (GPC) and nucleoprotein (NP) genes, complete cds
		R4	KP071630.1	S3	23	1138	1116	Unidentified Reptarenavirus strain Reptarenavirus/Boa constrictor/California/snake7/2008 (S3) segment S glycoprotein (GPC) and nucleoprotein (NP) genes, complete cds
		R4	NC_039007.1	TSMV-2	23	1052	1030	Tavallinen suomalainen mies virus clone TSMV-2_S_F15133 glycoprotein precursor and nucleoprotein genes, complete cds
	100% identity	R5	KR870016.1	UHV-2	22	1092	1071	University of Helsinki virus strain UHV-2 segment S GPC and NP genes, complete cds
	1 mismatch	R5	KR870019.1	UHV-3	22	1096	1075	University of Helsinki virus strain UHV-3 segment S GPC and NP genes, complete cds
	2 mismatches	R5	KR870010.2	ABV-1	22	1138	1117	Aurora borealis virus strain ABV-1 segment S nucleoprotein gene, complete cds
		R5	KP071559.1	S11	22	1101	1080	Unidentified Reptarenavirus strain Reptarenavirus/Boa constrictor/Florida/snake34/1997 (S11) segment S glycoprotein (GPC) and nucleoprotein (NP) genes, complete cds
		R5	KF297880.1	UHV-1	22	1053	1032	University of Helsinki virus strain UHV-1 segment S, complete sequence
		R5	KR870011.1	UHV-1	22	1055	1034	University of Helsinki virus strain UHV-1 segment S GPC and NP genes, complete cds
		R5	NC_023766.1	UHV-1	22	1053	1032	University of Helsinki virus strain UHV-1 segment S, complete sequence
	3 mismatches	R5	MN567058.1	ArBV-1	22	1059	1038	Aramboia boa virus-1 isolate 1164-18_ArBV-1 segment S, complete sequence
		R5	MN567052.1	ArBV-1	22	1067	1046	Aramboia boa virus-1 isolate 481-18_ArBV-1 segment S, complete sequence
		R5	KR870018.1	ABV-2	22	1154	1133	Aurora borealis virus strain ABV-2 segment S GPC and NP genes, complete cds
		R5	KX527576.1	ABV-2	22	1154	1133	Aurora borealis virus clone ABV-2_S_F15158 glycoprotein precursor and nucleoprotein genes, complete cds
		R5	NC_018483.1	GGV	22	1155	1134	Golden Gate virus segment S, complete genome
		R5	JQ717264.1	GGV	22	1155	1134	Golden Gate virus isolate BC segment S, complete sequence
	100% identity	R6	KP071613.1	S5	22	1096	1075	Unidentified Reptarenavirus strain Reptarenavirus/Boa constrictor/Louisiana/snake41/2010 (S5) segment S glycoprotein (GPC) and nucleoprotein (NP) genes, complete cds
		R6	KP071599.1	S5	22	1117	1096	Unidentified Reptarenavirus strain Reptarenavirus/Boa constrictor/Louisiana/snake42/2010 (S5) segment S glycoprotein (GPC) and nucleoprotein (NP) genes, complete cds
		R6	KP071589.1	S5	22	1113	1092	Unidentified Reptarenavirus strain Reptarenavirus/Boa constrictor/Louisiana/snake45/2010 (S5) segment S glycoprotein (GPC) and nucleoprotein (NP) genes, complete cds
		R6	KP071583.1	S5	22	1108	1087	Unidentified Reptarenavirus strain Reptarenavirus/Boa constrictor/Louisiana/snake44/2010 (S5) segment S glycoprotein (GPC) and nucleoprotein (NP) genes, complete cds
		R6	MH483080.1	S5-like	22	1114	1093	S5-like reptarenavirus isolate S15-0040_5 segment S glycoprotein precursor (GPC) and nucleoprotein (NP) genes, complete cds
		R6	MH483067.1	S5-like	22	1118	1097	S5-like reptarenavirus isolate S14-0591_4 segment S glycoprotein precursor (GPC) and nucleoprotein (NP) genes, complete cds
		R6	MH483063.1	S5-like	22	1118	1097	S5-like reptarenavirus isolate S14-369-79_5 segment S glycoprotein precursor (GPC) and nucleoprotein (NP) genes, complete cds
		R6	KX527581.1	S5-like	22	1071	1050	S5-like reptarenavirus clone S5-like-S131157 glycoprotein precursor and nucleoprotein genes, complete cds
		R6	KX527579.1	S5-like	22	1089	1068	S5-like reptarenavirus clone S5-like-T200 glycoprotein precursor and nucleoprotein genes, complete cds
		R6	MH483076.1	S5-like	22	1103	1082	University of Giessen virus 1 isolate S14-1477-78_8 segment S glycoprotein precursor (GPC) and nucleoprotein (NP) genes, complete cds
	2 mismatches	R6	KP071501.1	S6B	22	1042	1021	Unidentified Reptarenavirus strain Reptarenavirus/Boa constrictor/California/snake22/2013 (S6B) segment S glycoprotein (GPC) and nucleoprotein (NP) genes, complete cds
		R6	KP071671.1	S9	22	1042	1021	Unidentified Reptarenavirus strain Reptarenavirus/Boa constrictor/Georgia/snake19/2007 (S9) segment S glycoprotein (GPC) and nucleoprotein (NP) genes, complete cds
		R6	KP071644.1	S9	22	1038	1017	Unidentified Reptarenavirus strain Reptarenavirus/Boa constrictor/Georgia/snake30/2007 (S9) segment S glycoprotein (GPC) and nucleoprotein (NP) genes, complete cds
		R6	KP071557.1	S9	22	1042	1021	Unidentified Reptarenavirus strain Reptarenavirus/Boa constrictor/Florida/snake34/1997 (S9) segment S glycoprotein (GPC) and nucleoprotein (NP) genes, complete cds
		R6	KP071506.1	S9	22	1042	1021	Unidentified Reptarenavirus strain Reptarenavirus/Boa constrictor/Washington/snake20/2012 (S9) segment S glycoprotein (GPC) and nucleoprotein (NP) genes, complete cds
		R6	KP071480.1	S9	22	1042	1021	Unidentified Reptarenavirus strain Reptarenavirus/Boa constrictor/Washington/snake21/2012 (S9) segment S glycoprotein (GPC) and nucleoprotein (NP) genes, complete cds
		R6	KP071472.1	S9	22	1038	1017	Unidentified Reptarenavirus strain Reptarenavirus/Boa dumerili/California/snake27/2009 (S9) segment S glycoprotein (GPC) and nucleoprotein (NP) genes, complete cds
		R6	KP071558.1	S10	22	1042	1021	Unidentified Reptarenavirus strain Reptarenavirus/Boa constrictor/Florida/snake34/1997 (S10) segment S glycoprotein (GPC) and nucleoprotein (NP) genes, complete cds
		R6	KP071473.1	S10	22	1042	1021	Unidentified Reptarenavirus strain Reptarenavirus/Boa dumerili/California/snake27/2009 (S10) segment S glycoprotein (GPC) and nucleoprotein (NP) genes, complete cds
		R6	MN567058.1	ArBV-1	22	1052	1031	Aramboia boa virus-1 isolate 1164-18_ArBV-1 segment S, complete sequence
		R6	MN567052.1	ArBV-1	22	1060	1039	Aramboia boa virus-1 isolate 481-18_ArBV-1 segment S, complete sequence
		R6	MN567042.1	ArBV-1	22	1060	1039	Aramboia boa virus-1 isolate N171-16_ArBV-1 segment S, complete sequence
		R6	KP071559.1	S11	22	1094	1073	Unidentified Reptarenavirus strain Reptarenavirus/Boa constrictor/Florida/snake34/1997 (S11) segment S glycoprotein (GPC) and nucleoprotein (NP) genes, complete cds
	3 mismatches	R6	MH483088.1	S7-like	22	1059	1038	S7-like reptarenavirus isolate S17-172_7 segment S glycoprotein precursor (GPC) and nucleoprotein (NP) genes, complete cds
		R6	MH503957.1	S10-like	22	1059	1038	S10-like virus strain S17-252_7 segment S, complete sequence
	100% identity	R7	MW091471.1	UGV/S6-CR	21	1175	1155	University of Giessen virus isolate F18-300-101_UGV_S glycoprotein precursor and nucleoprotein genes, complete cds
		R7	OM456548.1	UGV/S6-CR	21	1159	1139	University of Giessen virus isolate CR-captive1-FFPE segment S, complete sequence
		R7	OM456549.1	UGV/S6-CR	21	1171	1151	University of Giessen virus isolate CR-captive3-FFPE segment S, complete sequence
		R7	OM456552.1	UGV/S6-CR	21	1158	1138	University of Giessen virus isolate CR-wild1-FFPE segment S, complete sequence
		R7	OM456554.1	UGV/S6-CR	21	1175	1155	University of Giessen virus isolate CR-wild2-FFPE segment S, complete sequence
		R7	OM456556.1	UGV/S6-CR	21	1174	1154	University of Giessen virus isolate CR-wild3-FFPE segment S, complete sequence
		R7	OM456561.1	UGV/S6-CR	21	1158	1138	University of Giessen virus isolate CR-Wild5-brain segment S, complete sequence
	Abbreviations: F: forward; R: reverse; ABV-1: Aurora borealis virus 1; ABV-2: Aurora borealis virus 2; ArBV-1: Aramboia boa virus 1; GGV: Golden Gate virus; PAV-1: Porto Alegre virus 1; NL-3: arenavirus NL isolate 3; TSMV-2: Tavallinen suomalainen mies virus 2; UGV-1-4/S6: University of Giessen virus 1-4/S6; UGV/S6-CR: University of Giessen virus/S6 from Costa Rica; UHV-1: University of Helsinki …
