# Supplementary material for: A Multiplex RT-PCR Method for the Detection of Reptarenavirus Infection
Source: Viruses. 2023 Nov 25;15(12):2313. doi: 10.3390/v15122313 (PMC10747477; doi:10.3390/v15122313)
Supplement: Supplementary file 1 [file viruses-15-02313-s001.zip › Supplementary Material/Table S2.xlsx]

## Sheet: Sheet6
	Table S2. Limit of detection of the multiplex RT-PCR method for specific reptarenavirus S segment sequences.
	Reptarenavirus S segment sequences	Detection limit of the multiplex RT-PCR on the copy numbers of specific reptarenavirus S segment sequences
		10 PRIMERS (F1-5; R1-5)											11 PRIMERS (F1-5; R1-6)		13 FINAL PRIMERS (F1-6; R1-7)
		Initial primer mix			To improve UHV-1, UGV/S6-CR and S5-like detection	To improve UHV-1 detection			To improve UGV/S6-CR detection		To improve S5-like detection		To improve S5-like detection		To improve UGV/S6-CR and S5-like detection
		0.25 µM ALL	0.4 µM ALL	0.5 µM ALL	0.25 µM ALL except 0.5 µM F4, F5, R3 and R5	0.25 µM ALL except 0.5 µM F4 and R5	0.25 µM ALL except 1 µM F4 and R5	0.25 µM ALL except 1.5 µM F4 and R5	0.25 µM ALL except 0.5 µM F4 and R3	0.25 µM ALL except 1 µM F4 and R3	0.25 µM ALL except 0.5 µM F5 and R3	0.25 µM ALL except 1 µM F5 and R3	0.4 µM ALL	0.5 µM ALL	0.4 µM ALL except 0.1 µM F6 and R7	0.4 µM ALL except 0.2 µM F6 and R7	0.4 µM ALL except 0.3 µM F6 and R7	0.4 µM ALL
	TSMV-2 S	103 (102 - 5×102 h.e.)	102 (10 h.e.)	102	103								102			102		102
	S7- and S10-like	105 (5×103 - 104 h.e.)	103	104	105 (104 h.e.)								104 (103 h.e.)			103		104 (103 h.e.)
	S2-like	5×103 (103 h.e.)	103 (102 h.e.)	103 (102 h.e.)	104 (103 h.e.)								102			103 (102 h.e.)		102
	S5 -like	107 (106 h.e.)	105 (104 h.e.)	106	106						106(105 h.e.)	105 (104 h.e.)	102	10		102 (10 h.e.)		102 (10 h.e.)
	UGV/S6-CR	106 (105 h.e.)	103	104	105				105 h.e.	105			104 (103 h.e.)		104	103 (102 h.e.)	102	102
	ABV-1 S	2×104 (2×103 h.e.)	102	102	102								102 (10 h.e.)			102 (10 h.e.)		10
	UGV-1 S	102 (10 - 50 h.e.)	10	102	102								10			10		10
	UGV-2 S	5×102	10	10	102								102 (10 h.e.)			10		102 (10 h.e.)
	UHV-1 S	1.5×105 (1.5×104 h.e.)	103	103 (102 h.e.)	102	1.5×103 (1.5×102 h.e.)	1.5×102	1.5×102					104 (103 h.e.)			104 (103 h.e.)		104 (103 h.e.)
	UHV-2 S	103 (102 h.e.)	102	10	102 (10 h.e.)								10			10		10
	Abbreviations: h.e.: high exposure time of agarose gel after electrophoresis by UVP BioDoc-It Imaging System UV Transilluminator; TSMV-2: Tavallinen suomalainen mies virus 2; UGV/S6-CR: University of Giessen virus/S6 from Costa Rica; ABV-1: Aurora borealis virus 1; UGV-1: University of Giessen virus 1; UGV-2: University of Giessen virus 2; UHV-1: University of Helsinki virus 1; UHV-2: University …
	Highlighted by the red square the final multiplex RT-PCR condition of primer concentrations.
