# Supplementary material for: A Multiplex RT-PCR Method for the Detection of Reptarenavirus Infection
Source: Viruses. 2023 Nov 25;15(12):2313. doi: 10.3390/v15122313 (PMC10747477; doi:10.3390/v15122313)
Supplement: Supplementary file 1 [file viruses-15-02313-s001.zip › Supplementary Material/Table S3.xlsx]

## Sheet: Sheet3
	Table S3. Optimization of primer concentrations of the multiplex RT-PCR, on diagnostic and cell culture material, for reptarenavirus detection.
	Tested cDNA samples			Expected results: + or -	Multiplex RT-PCR with the 10 PRIMERS F1-5 and R1-5
					0.25 µM ALL	0.25 µM ALL except 0.5 µM F4, F5, R3 and R5	0.25 µM ALL except 1 µM F4, F5, R3 and R5	0.3 µM ALL	0.4 µM ALL	0.5 µM ALL	0.6 µM ALL	0.7 µM ALL	0.8 µM ALL
	Characterized collection [9]	Negatives for UGV/S6 S in qRT-PCR	3 (BIBD negative)	-	-	-	-	-	-	-	-	-	-
			9 (BIBD negative)	-	n.d.	n.d.	n.d.	-	-	-	-	-	-
			114 (BIBD negative)	-	n.d.	n.d.	n.d.	-	-	-	-	+	-
			185 (BIBD negative)	-	n.d.	n.d.	n.d.	-	-	-	-	-	-
		Low positives for UGV/S6 S in qRT-PCR	5 (BIBD negative)	low +	+ (h.e.)	+	+	n.d.	+	+	n.d.	n.d.	n.d.
			13 (BIBD negative)	low +	+ (h.e.)	+	+	+	+	+	+	+	+
			22 (BIBD negative)	low +	-	-	-	-	+	+	+	+	+
			175 (BIBD negative)	low +	-	-	-	+	+	+	+	+	+
			183 (BIBD negative)	low +	+	+	+	n.d.	+	+	n.d.	n.d.	n.d.
		Positives for UGV/S6 S in qRT-PCR	109 (BIBD negative)	+	+	+	+	n.d.	n.d.	+	n.d.	n.d.	n.d.
			110 (BIBD negative)	+	+	+	+	n.d.	n.d.	+	n.d.	n.d.	n.d.
			20 (BIBD positive)	+	n.d.	n.d.	n.d.	+	+	+	+	+	+
			57 (BIBD positive)	+	+	+	+	n.d.	+	+	n.d.	n.d.	n.d.
	Cell culture pellets		cell lysate, I/1 Ki, UGV-1	+	+	+	+	+	+	+	+	+	+
			cell lysate, I/1 Ki, mock	-	-	-	-	-	-	-	-	-	-
	Snake tissues		BIBD negative blood	-	-	-	-	-	-	-	+	+	+
			BIBD negative liver	-	-	n.d.	n.d.	-	-	-	+	+	-
	Snake tissues combined with known amounts of UGV-1 viral stock from cell culture SNT		BIBD negative blood + 500 copies UGV-1 S segments	+	-	-	-	-	+	+	+	+	+
			BIBD negative liver + 500 copies UGV-1 S segments	+	-	n.d.	n.d.	+	+	+	+	+	+
			BIBD negative liver + 50000 copies UGV-1 S segments	+	-	n.d.	n.d.	+	+	+	+	+	+
	UHV-1 viral stock from cell culture SNT		SNT UHV-1	+	low +	+	+	+	+	+	+	+	+
	Negative control		PCR NTC	-	-	-	-	-	-	-	-	-	-
	Abbreviations: SNT: supernatant; h.e.: high exposure time of agarose gel after electrophoresis by UVP BioDoc-It Imaging System UV Transilluminator; NTC: no template control; UGV-1: University of Giessen virus 1; UHV-1: University of Helsinki virus 1; n.d.: not determined; +: positive; -: negative.
