# Supplementary material for: A Multiplex RT-PCR Method for the Detection of Reptarenavirus Infection
Source: Viruses. 2023 Nov 25;15(12):2313. doi: 10.3390/v15122313 (PMC10747477; doi:10.3390/v15122313)
Supplement: Supplementary file 1 [file viruses-15-02313-s001.zip › Supplementary Material/Table S4.xlsx]

## Sheet: Sheet1
Table S4. Multiplex RT-PCR results are in agreement with the previous detection of reptarenavirus infection in the first whole captive snake collection under analysis. List of snakes with and without BIBD belonging to the collection described in Windbichler et al., 2019 [7], whose blood samples were analyzed for reptarenavirus infection through multiplex RT-PCR. The table also summarizes for each…
Case no. in publication [7]	BIBD [7]	RNA concentration (ng/µl)	Reptarenavirus RT-PCR [7]					Multiplex RT-PCR results
			Results	N. of S segments	UGV-2 S	S5-like	TSMV-2 S
1.01	+	487	+	3	+	+	+	+
1.02	+	90	+	3	+	+	+	+
1.03	+	520	+	3	+	+	+	+
1.04	+	394	+	2	+	+	-	+
1.05	+	72.4	+	2	+	+	-	+
1.06	+	15.3	+	2	+	+	-	+
1.07	+	69.2	+	1	+	-	-	+
1.08	+	392	+	3	+	+	+	+
1.09	+	11.8	+	3	+	+	+	+
1.10	+	190	+	3	+	+	+	+
1.11	+	11.6	+	2	+	+	-	+
1.12	+	128	+	2	+	+	-	+
1.13	+	73.8	+	3	+	+	+	+
1.14	+	149	+	2	+	+	-	+
1.15	+	152	+	2	+	+	-	+
1.16	+	34.1	+	3	+	+	+	+
1.17	+	n.d. (too low)	+	3	+	+	+	+
1.18	+	7	+	3	+	+	+	+
1.19	+	10.1	+	2	+	+	-	+
1.20	+	7	+	3	+	+	+	+
1.21	+	425	+	3	+	+	+	+
1.22	+	497	+	3	+	+	+	+
1.23	+	76.1	+	1	+	-	-	+
1.24	+	136	+	3	+	+	+	+
1.25	+	149	+	3	+	+	+	+
1.26	+	19	+	3	+	+	+	+
1.27	+	270	+	3	+	+	+	+
1.28	+	319	+	3	+	+	+	+
1.29	+	20.4	+	3	+	+	+	+
1.30	+	498	+	3	+	+	+	+
1.31	+	123	+	3	+	+	+	+
1.32	+	20.1	+	3	+	+	+	+
1.33	+	120	+	2	-	+	+	+
1.34	+	94.3	+	3	+	+	+	+
2.01	-	18.5	+	2	-	+	+	+
2.02	-	87.5	+	2	-	+	+	+
2.03	-	11.2	+	2	-	+	+	low +
2.04	-	36.8	+	2	-	+	+	+
2.05	-	96.4	+	3	+	+	+	low +
2.06	-	261	+	2	-	+	+	low +
2.07	-		+	2	-	+	+	n.d.
2.08	-	62.4	+	2	-	+	+	+
2.09	-	11.9	+	3	+	+	+	low +
2.10	-	394	+	3	+	+	+	+
2.11	-	24	+	3	+	+	+	+
2.12	-		+	2	-	+	+	n.d.
2.13	-	21.6	+	2	-	+	+	low +
2.14	-	52.1	+	2	-	+	+	+
2.15	-	16.5	-	0	-	-	-	-
2.16	-	16	+	3	+	+	+	low +
2.17	-	147	+	2	-	+	+	+
2.18	-		+	2	+	-	+	n.d.
2.19	-		+	1	-	+	-	n.d.
2.20	-	63.4	-	0	-	-	-	-
2.21	-	151	+	2	-	+	+	low +
2.22	-	67.7	+	1	-	-	+	low +
2.23	-	n.d. (too low)	+	2	-	+	+	+
2.24	-		+	3	+	+	+	n.d.
2.25	-	144	+	3	+	+	+	+
2.26	-	187	+	2	-	+	+	low +
2.27	-	5.2	-	0	-	-	-	-
2.28	-		+	2	-	+	+	n.d.
2.29	-	157	+	2	+	+	-	+
2.30	-	15.8	+	2	-	+	+	low +
2.31	-	115	+	2	+	-	+	+
2.32	-	107	+	2	-	+	+	+
2.33	-	212	+	2	-	+	+	+
2.34	-	165	+	2	-	+	+	low +
2.35	-	282	+	2	-	+	+	low +
2.36	-	159	-	0	-	-	-	-
Abbreviations: +: positive; -: negative; n.d.: not determined.
