# Supplementary material for: A Multiplex RT-PCR Method for the Detection of Reptarenavirus Infection
Source: Viruses. 2023 Nov 25;15(12):2313. doi: 10.3390/v15122313 (PMC10747477; doi:10.3390/v15122313)
Supplement: Supplementary file 1 [file viruses-15-02313-s001.zip › Supplementary Material/Table S5.xlsx]

## Sheet: Sheet1
Table S5. Multiplex RT-PCR results are in agreement with the former detection of reptarenavirus infection in a subset of animals belonging to the second entire captive snake collection under analysis. List of animals from the collection of Thiele et al., 2023 [9] whose blood samples were analysed for reptarenavirus infection through multiplex RT-PCR. For each animal it is reported the BIBD status…
Case no. in publication [9]	BIBD [9]	RNA concentration (ng/µl)	Reptarenavirus detection via NGS [9]	UGV qRT-PCR [9]			Multiplex RT-PCR results
				Results	UGV S seg. copies/µl blood	UGV S seg. copies/ng of total RNA
1	-	51.5	n.d.	-	0	0	-
2	-	129	n.d.	-	0	0	-
3	-	8.9	n.d.	-	0	0	-
4	-	76.8	n.d.	-	0	0	-
5	+	5.1	n.d.	+	1.03E+03	4.03E+02	+
6	-	6	n.d.	-	0	0	-
7	-	3	n.d.	-	0	0	-
8	-	3.4	n.d.	-	0	0	-
9	-	9.6	n.d.	-	0	0	-
10	-	5.1	n.d.	-	0	0	-
11	-	3.9	n.d.	-	0	0	-
12	-	2.4	n.d.	-	0	0	-
13	-	51	-	+	2.75E+02	1.08E+01	+
14	-		n.d.	-	0	0	n.d.
15	-	50.4	n.d.	-	0	0	-
16	-	36	n.d.	-	0	0	-
17	-	98.7	n.d.	-	0	0	-
18	-	5.3	n.d.	-	0	0	-
19	+	n.d. (too low)	n.d.	+	9.20E+05	3.35E+05	+
20	+	n.d. (too low)	+	+	6.88E+06	2.75E+05	+
21	+	93	n.d.	+	1.89E+06	1.09E+05	+
22	-	52.9	n.d.	+	1.15E+02	4.35E+00	low +
23	-	50.4	n.d.	-	0	0	-
24	-	55.5	n.d.	-	0	0	-
25	-	34	n.d.	-	0	0	-
26	-	268	n.d.	-	0	0	-
27	-	52.7	n.d.	-	0	0	-
28	-	148.8	n.d.	-	0	0	-
29	-	3.9	n.d.	-	0	0	-
31	-	10.4	n.d.	-	0	0	-
32	-	323.5	n.d.	-	0	0	-
33	-	112	n.d.	-	0	0	-
34	-	8.8	-	-	0	0	-
35	-	5	n.d.	+	3.65E+07	5.22E+06	+
36	-	38	n.d.	+	1.08E+01	5.67E-01	low +
37	-	58.9	n.d.	-	0	0	-
38	-	26.6	n.d.	-	0	0	-
39	-	9.8	n.d.	-	0	0	-
42	-	42.5	n.d.	-	0	0	-
43	-	73.6	n.d.	-	0	0	-
44	+	22.4	n.d.	+	7.02E+07	6.27E+06	+
45	-	24.9	n.d.	-	0	0	-
46	-	52.3	n.d.	-	0	0	-
47	-	67.7	n.d.	-	0	0	-
48	-	14.8	n.d.	-	0	0	-
49	-	31.6	n.d.	-	0	0	-
50	-	62	-	-	0	0	-
51	-	50.7	n.d.	-	0	0	-
52	-	19.1	n.d.	-	0	0	-
54	-	38	n.d.	-	0	0	-
55	-	12.6	n.d.	-	0	0	-
56	+	17.3	+	+	8.39E+07	9.70E+06	+
57	+	12.3	n.d.	+	4.42E+07	4.01E+06	+
58	+	43.2	n.d.	+	1.28E+08	5.95E+06	+
59	+	13.7	n.d.	+	4.28+07	6.25E+06	+
60	-	7.7	n.d.	-	0	0	-
61	-	25.8	n.d.	-	0	0	-
62	-	46.2	n.d.	-	0	0	-
63	-	13.6	n.d.	-	0	0	-
64	-	36.7	n.d.	-	0	0	-
65	-	57.5	n.d.	-	0	0	-
67	-	33.7	n.d.	-	0	0	-
68	-	121.2	n.d.	-	0	0	-
69	-	60.8	n.d.	-	0	0	-
70	-	67.2	n.d.	-	0	0	-
71	-	5.5	n.d.	-	0	0	-
72	-	52.2	n.d.	-	0	0	-
73	-	39.5	n.d.	-	0	0	-
74	-	102	n.d.	-	0	0	-
75	-	58.3	n.d.	-	0	0	-
76	-	40.5	n.d.	-	0	0	-
77	-	17	n.d.	-	0	0	-
78	-	24.3	n.d.	-	0	0	-
79	-	53.2	n.d.	-	0	0	-
80	-	17	n.d.	-	0	0	-
81	-	45.4	n.d.	-	0	0	-
82	-	84.3	n.d.	-	0	0	-
83	-	29.2	n.d.	-	0	0	-
84	-	52.5	n.d.	-	0	0	-
85	-	45.2	n.d.	-	0	0	-
86	-	16.6	-	-	0	0	-
87	-	91.6	-	-	0	0	-
88	+	10.7	n.d.	+	4.40E+06	8.23E+05	+
89	+	7.1	n.d.	+	7.43+06	2.10E+06	+
90	-	58.1	n.d.	-	0	0	-
91	-	58	n.d.	-	0	0	-
92	-	100.8	n.d.	-	0	0	-
93	-	37.5	n.d.	-	0	0	-
94	-	41.2	n.d.	-	0	0	-
95	-	14.4	n.d.	-	0	0	-
96	-	51.9	n.d.	-	0	0	-
97	+	59.8	+	+	4.30E+07	1.44E+06	+
98	-	38.4	-	-	0	0	-
99	-	49.5	n.d.	-	0	0	-
100	-	15.4	n.d.	-	0	0	-
101	-	111.2	n.d.	-	0	0	-
102	-	115.8	n.d.	-	0	0	-
103	+	100	+	+	5.27E+07	1.05E+06	+
104	-	45.4	-	-	0	0	-
105	-	30.5	n.d.	-	0	0	-
106	-	61.4	n.d.	-	0	0	-
107	-	34.1	n.d.	-	0	0	-
108	-	53.9	n.d.	-	0	0	-
109	-	48.7	n.d.	+	3.68E+07	8.22E+05	+
110	-	12.9	n.d.	+	4.89E+07	1.77E+06	+
111	-	30.5	n.d.	-	0	0	-
112	-	59.8	n.d.	-	0	0	-
113	-	30.4	n.d.	-	0	0	-
114	-	74.5	n.d.	-	0	0	-
115	-	51	n.d.	-	0	0	-
116	+	5.9	n.d.	+	9.51+E06	3.22E+06	+
117	+	63.8	+	+	1.73E+07	5.43E+05	+
118	+	35.3	n.d.	+	6.15E+06	3.48E+05	+
119	+	66.8	n.d.	+	2.86E+07	8.56E+05	+
120	+	49.2	n.d.	+	2.92E+07	2.28E+06	+
121	+	13.8	n.d.	+	4.38E+07	6.35E+06	+
122	+	93.5	n.d.	+	4.39E+07	1.43E+06	+
123	+	35.8	n.d.	+	7.65E+06	4.27E+05	+
124	+	32.4	n.d.	+	9.37E+06	5.79E+05	+
125	+	87.4	n.d.	+	2.30E+07	5.26E+05	+
126	-	81.4	n.d.	-	0	0	-
127	-	112	n.d.	-	0	0	-
128	-	73.4	n.d.	-	0	0	-
129	-	56.9	n.d.	-	0	0	-
130	-		n.d.	-	0	0	n.d.
131	-	255	n.d.	-	0	0	-
132	-	140	n.d.	-	0	0	-
133	-	34	n.d.	-	0	0	-
134	-	71.6	n.d.	-	0	0	-
135	-	59.1	n.d.	-	0	0	-
136	-	115	n.d.	-	0	0	-
137	-	92.3	n.d.	-	0	0	-
138	-	117	n.d.	-	0	0	-
139	-	74.7	n.d.	-	0	0	-
140	-	64.3	n.d.	-	0	0	-
141	-	30.3	n.d.	-	0	0	-
142	-	119	n.d.	-	0	0	-
143	-	99.3	n.d.	+	1.06E+02	2.13E+00	low +
144	-	82.8	n.d.	-	0	0	-
145	-	61.6	n.d.	-	0	0	-
146	-	18.8	n.d.	-	0	0	-
147	-	34.2	n.d.	-	0	0	-
148	-	172.7	n.d.	-	0	0	-
149	-	37.4	n.d.	-	0	0	-
150	-	37.3	n.d.	-	0	0	-
151	-	12.6	n.d.	-	0	0	-
152	-	36.9	n.d.	-	0	0	-
153	-	41.6	n.d.	-	0	0	-
154	-	55.5	n.d.	-	0	0	-
155	-	146	-	-	0	0	-
156	-	21.8	n.d.	-	0	0	-
157	-	99.9	n.d.	-	0	0	-
158	-	19.1	n.d.	-	0	0	-
159	-	8.1	n.d.	-	0	0	-
160	-	19.1	n.d.	-	0	0	-
161	-	55.1	n.d.	-	0	0	-
162	-	74.8	n.d.	-	0	0	-
163	-	64.8	n.d.	-	0	0	-
164	-	108.4	n.d.	-	0	0	-
165	-	10.1	n.d.	-	0	0	-
166	-	56.8	n.d.	-	0	0	-
167	-	12.2	n.d.	-	0	0	-
168	-	14.1	n.d.	-	0	0	-
169	+	13.4	n.d.	+	2.13E+07	2.85E+06	+
170	+	53.5	+	+	6.00E+07	2.24E+06	+
171	-	21.5	n.d.	-	0	0	-
172	-	8	n.d.	-	0	0	-
173	-	36.5	n.d.	-	0	0	-
174	-	14.9	n.d.	-	0	0	-
175	-	56.6	n.d.	+	5.52E+01	1.95E+00	low +
176	-	20.5	n.d.	-	0	0	-
177	-	16.3	n.d.	-	0	0	-
178	-	34.1	n.d.	-	0	0	-
179	+	17.5	n.d.	+	4.40E+07	5.03E+06	+
180	+	80.8	+	+	1.23E+08	3.05E+06	+
181	+	16.1	n.d.	+	1.11E+07	1.37E+06	+
182	-	66.8	n.d.	-	0	0	-
183	-	12.9	n.d.	+	9.11E+02	1.41E+02	+
184	-	40.8	n.d.	-	0	0	-
185	-	16.7	n.d.	-	0	0	-
186	-	77.8	n.d.	-	0	0	-
187	-	53.2	n.d.	-	0	0	-
188	-	78	n.d.	-	0	0	-
Abbreviations: +: positive; -: negative; n.d.: not determined; seg.: segment.
