# Supplementary material for: A Multiplex RT-PCR Method for the Detection of Reptarenavirus Infection
Source: Viruses. 2023 Nov 25;15(12):2313. doi: 10.3390/v15122313 (PMC10747477; doi:10.3390/v15122313)
Supplement: Supplementary file 1 [file viruses-15-02313-s001.zip › Supplementary Material/Table S6.xlsx]

## Sheet: Table5 
Table S6. Multiplex RT-PCR results obtained from random diagnostic blood samples breeding colonies with BIBD positive cases. Multiplex RT-PCR was performed on 97 privately owned boa constrictors of different ages and from different collections (C1-11). For each snake, the BIBD status was determined by the detection of intracytoplasmic inclusion bodies in blood cells in May-Grünwald-Giemsa stained…
Origin (snake colony)	Case No.	RNA concentration (ng/μl)	BIBD	Multiplex RT-PCR result
C1	1	394	-	-
C1	2	600	-	-
C1	3	17.8	-	-
C1	4	128	-	-
C1	5	315	-	-
C1	6	303	-	-
C1	7	36.2	-	-
C1	8	34.3	-	-
C1	9	57.2	-	-
C1	10	48.6	-	-
C1	11	43.8	-	-
C1	12	29.8	-	+
C1	13	50.6	-	-
C1	14	20.8	-	-
C1	15	20.4	-	-
C1	16	17.7	-	-
C1	17	31.6	-	-
C1	18	40.8	-	-
C1	19	38.6	-	-
C1	20	19.9	-	-
C1	21	16.7	-	-
C1	22	48.4	+	+
C1	23	7.84	+	+
C1	24	37.6	+	+
C1	25	50	+	+
C2	26	70.2	-	-
C2	27	112	+	+
C3	28	321	-	-
C3	29	166	-	-
C3	30	194	-	-
C3	31	59.2	-	-
C3	32	33.4	-	-
C3	33	78.4	-	-
C3	34	8.96	+	+
C3	35	14.9	+	+
C3	36	128	-	-
C3	37	11.9	-	-
C3	38	16	-	-
C3	39	22.6	-	-
C3	40	17.9	-	-
C3	41	16.4	-	-
C3	42	9.9	-	-
C3	43	20	-	-
C3	44	16	-	-
C3	45	19.7	-	-
C3	46	18.7	-	-
C3	47	14.3	-	-
C3	48	20	-	-
C3	49	19.3	-	-
C3	50	11.8	-	-
C3	51	8.94	-	-
C3	52	15.6	-	-
C3	53	11.6	-	-
C3	54	122	-	-
C3	55	28	+	+
C3	56	37.8	+	+
C3	57	27.6	+	+
C3	58	45.4	+	+
C3	59	54	+	+
C3	60	19.7	+	+
C4	61	18.9	-	-
C4	62	35	+	+
C5	63	20	-	-
C5	64	20.2	-	-
C5	65	26.2	-	-
C6	66	20	-	-
C6	67	22.8	-	-
C6	68	19.6	-	-
C7	69	112	-	-
C7	70	38.8	+	+
C8	71	56.4	-	-
C8	72	62.2	-	-
C8	73	26.2	-	-
C8	74	20.2	-	-
C8	75	16.7	-	-
C8	76	15.4	-	-
C8	77	11.5	-	-
C9	78	4.8	-	-
C9	79	13.3	-	+
C9	80	134	-	-
C10	81	6.04	-	-
C10	82	41	-	-
C10	83	38.8	-	-
C10	84	31.8	-	+
C10	85	11.3	-	-
C10	86	5.32	-	-
C10	87	42	-	-
C10	88	37.4	+	+
C10	89	44.4	+	+
C10	90	17.6	+	+
C10	91	33.2	+	+
C10	92	33.2	+	+
C11	93	53.6	-	-
C11	94	32	+	+
C11	95	32.8	+	+
C11	96	24.8	+	+
C11	97	17.5	+	+
Abbreviations: +: positive; -: negative.
